# Supplementary material for: The research landscape of bipolar disorder in Germany: productive, but underfunded
Source: Int J Bipolar Disord. 2024 Jun 15;12:22. doi: 10.1186/s40345-024-00344-9 (PMC11180073; doi:10.1186/s40345-024-00344-9)
Supplement: Supplementary file 1 — Supplementary Material 1 [file 40345_2024_344_MOESM1_ESM.txt]

FN Clarivate Analytics Web of Science
VR 1.0
PT J
AU Engmann, B
AF Engmann, Birk
TI Bipolar Affective Disorder and Migraine
SO CASE REPORTS IN MEDICINE
LA English
DT Article
ID PREVALENCE; COMORBIDITY; ASSOCIATION; HEADACHE; IMPACT
AB This paper consists of a case history and an overview of the relationship, aetiology, and treatment of comorbid bipolar disorder migraine patients. A MEDLINE literature search was used. Terms for the search were bipolar disorder bipolar depression, mania, migraine, mood stabilizer. Bipolar disorder and migraine cooccur at a relatively high rate. Bipolar II patients seem to have a higher risk of comorbid migraine than bipolar I patients have. The literature on the common roots of migraine and bipolar disorder, including both genetic and neuropathological approaches, is broadly discussed. Moreover, bipolar disorder and migraine are often combined with a variety of other affective disorders, and, furthermore, behavioural factors also play a role in the origin and course of the diseases. Approach to treatment options is also difficult. Several papers point out possible remedies, for example, valproate, topiramate, which acts on both diseases, but no first-choice treatments have been agreed upon yet.
C1 [Engmann, Birk] Fachklin Brandis, Dept Neurol, D-04821 Brandis, Germany.
RP Engmann, B (corresponding author), Fachklin Brandis, Dept Neurol, D-04821 Brandis, Germany.
EM birk.engmann@web.de
OI Engmann, Birk/0000-0001-7377-3037
CR Antonaci F, 2011, J HEADACHE PAIN, V12, P115, DOI 10.1007/s10194-010-0282-4
   Baskin SM, 2009, NEUROL SCI, V30, pS61, DOI 10.1007/s10072-009-0071-5
   Brietzke E., COMPREHENSI IN PRESS
   Datta SS, 2006, NEUROL INDIA, V54, P205
   Dilsaver Steven C, 2009, Prim Care Companion J Clin Psychiatry, V11, P302, DOI 10.4088/PCC.08m00728
   Dilsaver SC, 2009, PSYCHOPATHOLOGY, V42, P119, DOI 10.1159/000204762
   Dusitanond Petcharat, 2009, Central Nervous System Agents in Medicinal Chemistry, V9, P63
   Evans RW, 2010, HEADACHE, V50, P1089, DOI 10.1111/j.1526-4610.2010.01691.x
   Finocchi C, 2010, NEUROL SCI, V31, P95, DOI 10.1007/s10072-010-0297-2
   Goodwin FK, 2007, MANIC DEPRESSIVE ILL
   Gunde E, 2011, ANN MED, V43, P571, DOI 10.3109/07853890.2011.595733
   Holland J, 2011, PSYCHIAT DANUB, V23, pS162
   Holland J, 2011, PSYCHIAT DANUB, V23, pS23
   Hufschmidt A., 2003, NEUROLOGIE COMPACT L
   Jerrell JM, 2010, J CLIN PSYCHIAT, V71, P1518, DOI 10.4088/JCP.09m05585ora
   Jette N, 2008, HEADACHE, V48, P501, DOI 10.1111/j.1526-4610.2007.00993.x
   McIntyre RS, 2007, CURR OPIN PSYCHIATR, V20, P406, DOI 10.1097/YCO.0b013e3281938102
   McIntyre RS, 2006, HEADACHE, V46, P973, DOI 10.1111/j.1526-4610.2006.00469.x
   Oedegaard KJ, 2010, GENES BRAIN BEHAV, V9, P673, DOI 10.1111/j.1601-183X.2010.00601.x
   Oedegaard KJ, 2010, J AFFECT DISORDERS, V122, P14, DOI 10.1016/j.jad.2009.06.014
   Oedegaard KJ, 2005, J AFFECT DISORDERS, V84, P233, DOI 10.1016/j.jad.2003.11.007
   Ortiz A, 2010, BIPOLAR DISORD, V12, P397, DOI 10.1111/j.1399-5618.2010.00832.x
   Pompili M, 2009, J HEADACHE PAIN, V10, P283, DOI 10.1007/s10194-009-0134-2
   Ratcliffe GE, 2009, GEN HOSP PSYCHIAT, V31, P14, DOI 10.1016/j.genhosppsych.2008.09.006
   Wang Shuu-Jiun, 2010, Front Neurol, V1, P16, DOI 10.3389/fneur.2010.00016
   Wober-Bingol C, 2011, HEADACHE, V51, P796, DOI 10.1111/j.1526-4610.2011.01858.x
NR 26
TC 6
Z9 7
U1 0
U2 0
PU HINDAWI LTD
PI LONDON
PA ADAM HOUSE, 3RD FLR, 1 FITZROY SQ, LONDON, W1T 5HF, ENGLAND
SN 1687-9627
EI 1687-9635
J9 CASE REP MED
JI Case Rep. Med.
PY 2012
VL 2012
AR 389851
DI 10.1155/2012/389851
PG 3
WC Medicine, General & Internal
WE Emerging Sources Citation Index (ESCI)
SC General & Internal Medicine
GA V25VM
UT WOS:000215252100122
PM 22649454
OA Green Published, Green Submitted, gold
DA 2022-11-22
ER

PT J
AU Hansen, A
   Prapotnik, M
   Roth, C
AF Hansen, A.
   Prapotnik, M.
   Roth, C.
TI Olanzapine-Induced Anaphylactic Shock: A Case Report
SO PHARMACOPSYCHIATRY
LA English
DT Article
DE antipsychotic drugs; bipolar disorder treatment; drug interactions
AB Olanzapine is a second-generation antipsychotic, which is also used as a mood stabilizer. We report a case of a 33-year-old psychiatric patient, with bipolar affective disorder, who developed anaphylaxis as a late reaction to olanzapine. This case report shows the possibility, although rare, of a severe late anaphylactic reaction to olanzapine.
C1 [Hansen, A.] Klinikum Kassel, Neurol Klin, Dept Neurol, D-34125 Kassel, Germany.
   [Prapotnik, M.] Psychiat Dienste Graubunden, Dept Psychiat, Chur, Switzerland.
RP Hansen, A (corresponding author), Klinikum Kassel, Neurol Klin, Dept Neurol, Monchebergstr 41-43, D-34125 Kassel, Germany.
EM hansenak@web.de
CR Ghislain Pierre-Dominique, 2002, Dermatol Online J, V8, P5
   Hradec K, 2006, ACTA MED, V49, P75
   Raz A, 2001, AM J MED SCI, V321, P156, DOI 10.1097/00000441-200102000-00008
   Varghese S T, 2005, Indian J Med Sci, V59, P320
NR 4
TC 2
Z9 3
U1 0
U2 3
PU GEORG THIEME VERLAG KG
PI STUTTGART
PA RUDIGERSTR 14, D-70469 STUTTGART, GERMANY
SN 0176-3679
J9 PHARMACOPSYCHIATRY
JI Pharmacopsychiatry
PD JAN
PY 2012
VL 45
IS 1
BP 36
EP 37
DI 10.1055/s-0031-1287777
PG 2
WC Pharmacology & Pharmacy; Psychiatry
WE Science Citation Index Expanded (SCI-EXPANDED)
SC Pharmacology & Pharmacy; Psychiatry
GA 887EL
UT WOS:000299909600008
PM 22086743
DA 2022-11-22
ER

PT J
AU Lueke, K
   Kaiser, T
   Svetlitchny, A
   Welzel, O
   Wenzel, EM
   Tyagarajan, S
   Kornhuber, J
   Groemer, TW
AF Lueke, Katharina
   Kaiser, Tobias
   Svetlitchny, Alexei
   Welzel, Oliver
   Wenzel, Eva M.
   Tyagarajan, Shiva
   Kornhuber, Johannes
   Groemer, Teja W.
TI Basic presynaptic functions in hippocampal neurons are not affected by
   acute or chronic lithium treatment
SO JOURNAL OF NEURAL TRANSMISSION
LA English
DT Article
DE Bipolar disorder; Lithium; Mood-stabilizer; SynaptopHluorin; CypHer5;
   Hippocampus; Vesicle recycling
ID VESICLE POOL; BIPOLAR DISORDER; SYNAPTIC-TRANSMISSION;
   INOSITOL-DEPLETION; CELLS; SYNAPSES; EXOCYTOSIS; PLASTICITY; TERMINALS;
   MECHANISM
AB Lithium is an effective mood-stabilizer in the treatment of bipolar affective disorder. While glycogen synthase kinase 3-mediated and inositol depletion-dependent effects of lithium have been described extensively in literature, there is very little knowledge about the consequences of lithium treatment on vesicle recycling and neurotransmitter availability. In the present study we have examined acute and chronic effects of lithium on synaptic vesicle recycling using primary hippocampal neurons. We found that exocytosis of readily releasable pool vesicles as well as recycling pool vesicles was unaffected by acute and chronic treatment within the therapeutic range or at higher lithium concentrations. Consistent with this observation, we also noticed that the network activity and number of active synapses within the network were also not significantly altered after lithium treatment. Taken together, as lithium treatment does not affect synaptic vesicle release at even high concentrations, our data suggest that therapeutic effects of lithium in bipolar affective disorder are not directly related to presynaptic function.
C1 [Lueke, Katharina; Kaiser, Tobias; Svetlitchny, Alexei; Welzel, Oliver; Wenzel, Eva M.; Kornhuber, Johannes; Groemer, Teja W.] Univ Erlangen Nurnberg, Dept Psychiat & Psychotherapy, D-91054 Erlangen, Germany.
   [Tyagarajan, Shiva] Univ Zurich, Inst Pharmacol & Toxicol, CH-8057 Zurich, Switzerland.
RP Groemer, TW (corresponding author), Univ Erlangen Nurnberg, Dept Psychiat & Psychotherapy, Schwabachanlage 6, D-91054 Erlangen, Germany.
EM teja.groemer@uk-erlangen.de
RI Kornhuber, Johannes/B-9613-2014; Tyagarajan, Shiva/P-3135-2015
OI Kornhuber, Johannes/0000-0002-8096-3987; Tyagarajan,
   Shiva/0000-0003-0074-1805; Groemer, Teja/0000-0003-3854-716X; Wenzel,
   Eva Maria/0000-0002-5561-3344
FU Interdisciplinary Center of Clinical Research (IZKF) in Erlangen
FX This work was supported by the Interdisciplinary Center of Clinical
   Research (IZKF) in Erlangen (K. L. and T. W. G.). The funder had no role
   in the study design, the data collection and analysis, the decision to
   publish, or the preparation of the manuscript.
CR Adie EJ, 2002, BIOTECHNIQUES, V33, P1152, DOI 10.2144/02335dd10
   ALLISON JH, 1971, NATURE-NEW BIOL, V233, P267, DOI 10.1038/newbio233267a0
   Anderson IM, 2012, BMJ-BRIT MED J, V345, DOI 10.1136/bmj.e8508
   Antonescu CN, 2011, MOL BIOL CELL, V22, P2588, DOI 10.1091/mbc.E11-04-0362
   BERRIDGE MJ, 1989, CELL, V59, P411, DOI 10.1016/0092-8674(89)90026-3
   Berry GT, 2004, MOL GENET METAB, V82, P87, DOI 10.1016/j.ymgme.2004.02.002
   BETZ WJ, 1992, SCIENCE, V255, P200, DOI 10.1126/science.1553547
   Blumberg HP, 2003, ARCH GEN PSYCHIAT, V60, P1201, DOI 10.1001/archpsyc.60.12.1201
   Burrone J, 2006, NAT PROTOC, V1, P2970, DOI 10.1038/nprot.2006.449
   CADE JFJ, 1949, MED J AUSTRALIA, V2, P349, DOI 10.5694/j.1326-5377.1949.tb36912.x
   Cui YJ, 2008, CELL, V135, P549, DOI 10.1016/j.cell.2008.09.060
   Dorostkar MM, 2010, J NEUROSCI METH, V188, P141, DOI 10.1016/j.jneumeth.2010.01.033
   Du J, 2004, J NEUROSCI, V24, P6578, DOI 10.1523/JNEUROSCI.1258-04.2004
   Duman RS, 2012, SCIENCE, V338, P68, DOI 10.1126/science.1222939
   Fernandez-Alfonso T, 2004, NEURON, V41, P943, DOI 10.1016/S0896-6273(04)00113-8
   Gaffield MA, 2006, NAT PROTOC, V1, P2916, DOI 10.1038/nprot.2006.476
   Goodwin GM, 2009, J PSYCHOPHARMACOL, V23, P346, DOI 10.1177/0269881109102919
   Goold RG, 1999, J CELL SCI, V112, P3373
   Groemer TW, 2007, NAT NEUROSCI, V10, P145, DOI 10.1038/nn1831
   Hall AC, 2000, CELL, V100, P525, DOI 10.1016/S0092-8674(00)80689-3
   HALLCHER LM, 1980, J BIOL CHEM, V255, P896
   Harwood AJ, 2005, MOL PSYCHIATR, V10, P117, DOI 10.1038/sj.mp.4001618
   Kerwin R, 1999, BETHLEM MAUDSLEY NHS
   Kessler RC, 2005, ARCH GEN PSYCHIAT, V62, P593, DOI 10.1001/archpsyc.62.6.593
   Kimata T, 2012, GENETICS, V191, P509, DOI 10.1534/genetics.111.137844
   King JS, 2009, DIS MODEL MECH, V2, P306, DOI 10.1242/dmm.001271
   Kirshenbaum GS, 2011, P NATL ACAD SCI USA, V108, P18144, DOI 10.1073/pnas.1108416108
   Li ZY, 2005, P NATL ACAD SCI USA, V102, P6131, DOI 10.1073/pnas.0501145102
   Mansvelder HD, 1998, J NEUROSCI, V18, P81
   Miesenbock G, 1998, NATURE, V394, P192, DOI 10.1038/28190
   Milosevic I, 2005, J NEUROSCI, V25, P2557, DOI 10.1523/JNEUROSCI.3761-04.2005
   Minerbi A, 2009, PLOS BIOL, V7, DOI 10.1371/journal.pbio.1000136
   Morfini G, 2002, EMBO J, V21, P281, DOI 10.1093/emboj/21.3.281
   Murthy VN, 1999, NAT NEUROSCI, V2, P503, DOI 10.1038/9149
   NACCARATO WF, 1974, ARCH BIOCHEM BIOPHYS, V164, P194, DOI 10.1016/0003-9861(74)90022-8
   Otsu Y, 2004, J NEUROSCI, V24, P420, DOI 10.1523/JNEUROSCI.4452-03.2004
   PIERCE JP, 1993, J NEUROSCI, V13, P4748
   Price JL, 2010, NEUROPSYCHOPHARMACOL, V35, P192, DOI 10.1038/npp.2009.104
   REUTER H, 1995, NEURON, V15, P1077, DOI 10.1016/0896-6273(95)90096-9
   RYAN TA, 1995, NEURON, V14, P983, DOI 10.1016/0896-6273(95)90336-4
   Sankaranarayanan S, 2000, BIOPHYS J, V79, P2199, DOI 10.1016/S0006-3495(00)76468-X
   Sbalzarini IF, 2005, J STRUCT BIOL, V151, P182, DOI 10.1016/j.jsb.2005.06.002
   Schloesser RJ, 2008, NEUROPSYCHOPHARMACOL, V33, P110, DOI 10.1038/sj.npp.1301575
   Solomon DA, 1996, AM J PSYCHIAT, V153, P1301
   Srisurapanont M, 2000, PSYCHIAT RES, V94, P83, DOI 10.1016/S0165-1781(00)00133-5
   Threadgill R, 1997, NEURON, V19, P625, DOI 10.1016/S0896-6273(00)80376-1
   Tischbirek CH, 2012, NEURON, V74, P830, DOI 10.1016/j.neuron.2012.04.019
   Tyagarajan SK, 2013, J BIOL CHEM, V288, P9634, DOI 10.1074/jbc.M112.442616
   Tyagarajan SK, 2011, P NATL ACAD SCI USA, V108, P379, DOI 10.1073/pnas.1011824108
   van den Bogaart G, 2012, J BIOL CHEM, V287, P16447, DOI 10.1074/jbc.M112.343418
   van den Bogaart G, 2011, NATURE, V479, P552, DOI 10.1038/nature10545
   Wang SJ, 2003, SYNAPSE, V48, P170, DOI 10.1002/syn.10200
   Welzel O, 2011, BIOPHYS J, V100, P593, DOI 10.1016/j.bpj.2010.12.3706
   Welzel O, 2010, PLOS ONE, V5, DOI 10.1371/journal.pone.0013514
   Williams RSB, 2002, NATURE, V417, P292, DOI 10.1038/417292a
NR 55
TC 2
Z9 2
U1 1
U2 4
PU SPRINGER WIEN
PI WIEN
PA SACHSENPLATZ 4-6, PO BOX 89, A-1201 WIEN, AUSTRIA
SN 0300-9564
EI 1435-1463
J9 J NEURAL TRANSM
JI J. Neural Transm.
PD FEB
PY 2014
VL 121
IS 2
BP 211
EP 219
DI 10.1007/s00702-013-1087-9
PG 9
WC Clinical Neurology; Neurosciences
WE Science Citation Index Expanded (SCI-EXPANDED)
SC Neurosciences & Neurology
GA AA0LG
UT WOS:000330786000013
PM 24036894
OA Green Accepted
DA 2022-11-22
ER

PT J
AU Kittel-Schneider, S
   Wobrock, T
   Scherk, H
   Schneider-Axmann, T
   Trost, S
   Zilles, D
   Wolf, C
   Schmitt, A
   Malchow, B
   Hasan, A
   Backens, M
   Reith, W
   Falkai, P
   Gruber, O
   Reif, A
AF Kittel-Schneider, S.
   Wobrock, T.
   Scherk, H.
   Schneider-Axmann, T.
   Trost, S.
   Zilles, D.
   Wolf, C.
   Schmitt, A.
   Malchow, B.
   Hasan, A.
   Backens, M.
   Reith, W.
   Falkai, P.
   Gruber, O.
   Reif, A.
TI Influence of DGKH variants on amygdala volume in patients with bipolar
   affective disorder and schizophrenia
SO EUROPEAN ARCHIVES OF PSYCHIATRY AND CLINICAL NEUROSCIENCE
LA English
DT Article
DE DGKH; Bipolar disorder; Schizophrenia; Amygdala; Structural MRI
ID DIACYLGLYCEROL KINASE-ETA; GENOME-WIDE ASSOCIATION; HIPPOCAMPAL VOLUMES;
   GENE-EXPRESSION; LITHIUM; BRAIN; METAANALYSIS; RISK
AB The diacylglycerol kinase eta (DGKH) gene, first identified in a genome-wide association study, is one of the few replicated risk genes of bipolar affective disorder (BD). Following initial positive studies, it not only was found to be associated with BD but also implicated in the etiology of other psychiatric disorders featuring affective symptoms, rendering DGKH a cross-disorder risk gene. However, the (patho-)physiological role of the encoded enzyme is still elusive. In the present study, we investigated primarily the influence of a risk haplotype on amygdala volume in patients suffering from schizophrenia or BD as well as healthy controls and four single nucleotide polymorphisms conveying risk. There was a significant association of the DGKH risk haplotype with increased amygdala volume in BD, but not in schizophrenia or healthy controls. These findings add to the notion of a role of DGKH in the pathogenesis of BD.
C1 [Kittel-Schneider, S.; Reif, A.] Univ Wurzburg, Psychiat Neurobiol & Bipolar Disorder Program, Dept Psychiat Psychosomat & Psychotherapy, D-97080 Wurzburg, Germany.
   [Kittel-Schneider, S.; Reif, A.] Univ Wurzburg, Comprehens Heart Failure Ctr, D-97078 Wurzburg, Germany.
   [Wobrock, T.; Scherk, H.; Trost, S.; Zilles, D.; Wolf, C.; Gruber, O.] Univ Gottingen, Dept Psychiat & Psychotherapy, D-37075 Gottingen, Germany.
   [Wobrock, T.] Darmstadt Dieburg Clin, Ctr Mental Hlth, D-64823 Gross Umstadt, Germany.
   [Scherk, H.] AMEOS Klinikum Osnabruck, D-49088 Osnabruck, Germany.
   [Schneider-Axmann, T.; Schmitt, A.; Malchow, B.; Hasan, A.; Falkai, P.] Univ Munich, Dept Psychiat & Psychotherapy, D-80336 Munich, Germany.
   [Schmitt, A.] Univ Sao Paulo, Inst Psychiat, Lab Neurosci LIM27, BR-05453010 Sao Paulo, SP, Brazil.
   [Backens, M.; Reith, W.] Univ Saarland, Dept Neuroradiol, D-66421 Homburg, Germany.
RP Kittel-Schneider, S (corresponding author), Univ Wurzburg, Psychiat Neurobiol & Bipolar Disorder Program, Dept Psychiat Psychosomat & Psychotherapy, Fuchsleinstr 15, D-97080 Wurzburg, Germany.
EM Kittel_S@klinik.uni-wuerzburg.de
RI Malchow, Berend/AAM-9172-2020; Schmitt, Andrea/V-3003-2018; Gruber,
   Oliver/AAY-5563-2020; Falkai, Peter/E-3273-2017
OI Malchow, Berend/0000-0002-5707-7602; Schmitt,
   Andrea/0000-0002-5426-4023; Falkai, Peter/0000-0003-2873-8667;
   Kittel-Schneider, Sarah/0000-0003-3057-6150
FU DFG [RTG 1253/1, RE1632/5-1]; BMBF (DZHI) [01EO1004]; IZKF [Z3-24]
FX This study was supported by the DFG (Grant RTG 1253/1, RE1632/5-1 to
   AR), the BMBF (DZHI, Project 01EO1004, to AR), and the IZKF (Project
   Z3-24, to SKS). I. Reck and C. Gagel are credited for excellent
   technical assistance.
CR Abrial E, 2011, MOL NEUROBIOL, V44, P407, DOI 10.1007/s12035-011-8210-4
   Arnone D, 2009, BRIT J PSYCHIAT, V195, P194, DOI 10.1192/bjp.bp.108.059717
   Barnett JH, 2009, NEUROSCIENCE, V164, P331, DOI 10.1016/j.neuroscience.2009.03.080
   Baum AE, 2008, MOL PSYCHIATR, V13, P197, DOI 10.1038/sj.mp.4002012
   Blond BN, 2012, BIPOLAR DISORD, V14, P340, DOI 10.1111/j.1399-5618.2012.01015.x
   BONE R, 1992, P NATL ACAD SCI USA, V89, P10031, DOI 10.1073/pnas.89.21.10031
   Buhle JT, 2014, CEREB CORTEX, V24, P2981, DOI 10.1093/cercor/bht154
   Chen G, 2000, BIPOLAR DISORD, V2, P217, DOI 10.1034/j.1399-5618.2000.20303.x
   DelBello MP, 2006, CNS SPECTRUMS, V11, P298, DOI 10.1017/S1092852900020794
   Domschke Katharina, 2012, Curr Top Behav Neurosci, V12, P463, DOI 10.1007/7854_2011_185
   Faul F, 2007, BEHAV RES METHODS, V39, P175, DOI 10.3758/BF03193146
   Foland LC, 2008, NEUROREPORT, V19, P221, DOI 10.1097/WNR.0b013e3282f48108
   Fukumoto T, 2001, PSYCHOPHARMACOLOGY, V158, P100, DOI 10.1007/s002130100871
   Hajek T, 2012, J PSYCHIATR NEUROSCI, V37, P333, DOI 10.1503/jpn.110143
   Hajek T, 2012, BIPOLAR DISORD, V14, P261, DOI 10.1111/j.1399-5618.2012.01013.x
   Hajek T, 2009, J AFFECT DISORDERS, V115, P395, DOI 10.1016/j.jad.2008.10.007
   Hallahan B, 2011, BIOL PSYCHIAT, V69, P326, DOI 10.1016/j.biopsych.2010.08.029
   Honea R, 2005, AM J PSYCHIAT, V162, P2233, DOI 10.1176/appi.ajp.162.12.2233
   Lichtenstein P, 2009, LANCET, V373, P234, DOI 10.1016/S0140-6736(09)60072-6
   Manji HK, 1999, BIOL PSYCHIAT, V46, P1328, DOI 10.1016/S0006-3223(99)00235-8
   Moore GJ, 2000, LANCET, V356, P1241, DOI 10.1016/S0140-6736(00)02793-8
   Moya PR, 2010, INT J NEUROPSYCHOPH, V13, P1127, DOI 10.1017/S1461145710000593
   Ollila HM, 2009, MOL PSYCHIATR, V14, P351, DOI 10.1038/mp.2008.122
   Pessoa L, 2010, NAT REV NEUROSCI, V11, P773, DOI 10.1038/nrn2920
   Pfeifer JC, 2008, J AM ACAD CHILD PSY, V47, P1289, DOI 10.1097/CHI.0b013e318185d299
   Pfennig A, 2013, DTSCH ARZTEBL INT, V110, P92, DOI 10.3238/arztebl.2013.0092
   Sakane F, 1997, INT J BIOCHEM CELL B, V29, P1139, DOI 10.1016/S1357-2725(97)00037-X
   Savitz J, 2013, BRAIN BEHAV IMMUN, V31, P161, DOI 10.1016/j.bbi.2012.10.007
   Schmitt A, 2009, ACTA NEUROPATHOL, V117, P395, DOI 10.1007/s00401-008-0430-y
   Smoller JW, 2013, LANCET, V381, P1371, DOI 10.1016/S0140-6736(12)62129-1
   Stambolic V, 1996, CURR BIOL, V6, P1664, DOI 10.1016/S0960-9822(02)70790-2
   Steckert AV, 2012, CURR NEUROVASC RES, V9, P47
   SWAYZE VW, 1990, ARCH GEN PSYCHIAT, V47, P1054
   SWAYZE VW, 1992, BIOL PSYCHIAT, V31, P221, DOI 10.1016/0006-3223(92)90046-3
   Takata A, 2011, PSYCHIAT CLIN NEUROS, V65, P280, DOI 10.1111/j.1440-1819.2011.02193.x
   Tesli M, 2009, PSYCHIAT GENET, V19, P269, DOI 10.1097/YPG.0b013e32832d302f
   Topham MK, 2009, BBA-GEN SUBJECTS, V1790, P416, DOI 10.1016/j.bbagen.2009.01.010
   Townsend J, 2012, BIPOLAR DISORD, V14, P326, DOI 10.1111/j.1399-5618.2012.01021.x
   Tu-Sekine Becky, 2013, Advances in Biological Regulation, V53, P118, DOI 10.1016/j.jbior.2012.09.007
   Usher J, 2010, ACTA PSYCHIAT SCAND, V121, P119, DOI 10.1111/j.1600-0447.2009.01428.x
   Usher J, 2010, PSYCHIAT RES-NEUROIM, V182, P1, DOI 10.1016/j.pscychresns.2009.09.004
   van Dongen J, 2013, AM J MED GENET B, V162B, P122, DOI 10.1002/ajmg.b.32135
   Weber H, 2011, NEUROPSYCHOPHARMACOL, V36, P2076, DOI 10.1038/npp.2011.98
   Whalley HC, 2012, NEUROPSYCHOPHARMACOL, V37, P919, DOI 10.1038/npp.2011.272
   Wolf C, 2014, EUR ARCH PSY CLIN N, V264, P93, DOI 10.1007/s00406-013-0427-y
   Yasuda S, 2009, J BIOL CHEM, V284, P29559, DOI 10.1074/jbc.M109.043604
   Yatham LN, 2013, BIPOLAR DISORD, V15, P1, DOI 10.1111/bdi.12025
   Yosifova A, 2011, GENES BRAIN BEHAV, V10, P789, DOI 10.1111/j.1601-183X.2011.00721.x
   Yu K, 2010, FRONT HUM NEUROSCI, V4, DOI 10.3389/fnhum.2010.00189
   Zeng Z, 2011, MOL PSYCHIATR, V16, P473, DOI 10.1038/mp.2010.86
NR 50
TC 13
Z9 13
U1 0
U2 5
PU SPRINGER HEIDELBERG
PI HEIDELBERG
PA TIERGARTENSTRASSE 17, D-69121 HEIDELBERG, GERMANY
SN 0940-1334
EI 1433-8491
J9 EUR ARCH PSY CLIN N
JI Eur. Arch. Psych. Clin. Neurosci.
PD MAR
PY 2015
VL 265
IS 2
BP 127
EP 136
DI 10.1007/s00406-014-0513-9
PG 10
WC Clinical Neurology; Psychiatry
WE Science Citation Index Expanded (SCI-EXPANDED)
SC Neurosciences & Neurology; Psychiatry
GA CC4FC
UT WOS:000350305500005
PM 24958494
DA 2022-11-22
ER

PT J
AU Lex, C
   Bazner, E
   Meyer, TD
AF Lex, Claudia
   Baezner, Eva
   Meyer, Thomas D.
TI Does stress play a significant role in bipolar disorder? A meta-analysis
SO JOURNAL OF AFFECTIVE DISORDERS
LA English
DT Article
DE Bipolar disorder; Stress; Meta-analysis; Review; Life event; Depression;
   Mood episodes
ID SOCIAL RHYTHM DISRUPTION; AGE-OF-ONSET; LIFE-EVENTS; SPECTRUM DISORDERS;
   SOCIOTROPY AUTONOMY; MOOD DISORDERS; UNIPOLAR; VULNERABILITY;
   DEPRESSION; EPISODES
AB Background: There is evidence that stressful life events (LE) play a crucial role in the etiology of bipolar affective disorder (BD). However, primary studies, as well as narrative reviews, have provided mixed results. The present meta-analysis combined and analyzed previous data in order to address these inconsistencies.
   Method: Forty-two studies published in 53 records were identified by systematically searching MEDLINE, PsychINFO, and PSYCHINDEX using the terms "bipolar disorder" OR "manic-depressive" OR "bipolar affective disorder" OR "mania" AND "stress" OR "life event" OR "daily hassles" OR "goal attainment". Then, meta analyses were conducted.
   Results: Individuals diagnosed with BD reported more LE before relapse when compared to euthymic phases. They also experienced more LE relative to healthy individuals and to physically ill patients. No significant difference in the number of LE was found when BD was compared to unipolar depression and schizophrenia.
   Limitations: When interpreting the present meta-analytic findings one should keep in mind that most included studies were retrospective and often did not specify relevant information, e.g., if the LE were chronic or acute or if the individuals were diagnosed with BD I or II. We could not entirely rule out a publication bias.
   Conclusion: The present meta-analyses found that individuals with BD were sensitive to LE, which corroborates recent theoretical models and psychosocial treatment approaches of BD. Childbirth, as a specific LE, affected individuals with BD more than individuals with unipolar depression. Future studies that investigate specific LE are warranted.
C1 [Lex, Claudia] Villach Gen Hosp, Dept Psychiat, Villach, Austria.
   [Baezner, Eva; Meyer, Thomas D.] Eberhard Karls Univ Tubingen, Tubingen, Germany.
   [Meyer, Thomas D.] Univ Texas Hlth Sci Ctr Houston, Dept Psychiat & Behav Sci, McGovern Med Sch, 1941 East Rd, Houston, TX 77054 USA.
RP Meyer, TD (corresponding author), Univ Texas Hlth Sci Ctr Houston, Dept Psychiat & Behav Sci, McGovern Med Sch, 1941 East Rd, Houston, TX 77054 USA.
EM Thomas.D.Meyer@uth.tmc.edu
FU Deutsche Forschungsgemeinschaft (DFG, German Research Foundation) [ME
   1681/8-1]
FX The Deutsche Forschungsgemeinschaft (DFG, German Research Foundation)
   had provided a one-year grant to Dr. Meyer (ME 1681/8-1) helping to
   start the literature searches and data extraction. We thank Nikki La
   Rosa for proof-reading the final version of the manuscript.
CR Agid O, 1999, MOL PSYCHIATR, V4, P163, DOI 10.1038/sj.mp.4000473
   Alloy LB, 2006, DEV PSYCHOPATHOL, V18, P1055, DOI 10.1017/S0954579406060524
   Alloy LB, 2015, ANNU REV CLIN PSYCHO, V11, P213, DOI 10.1146/annurev-clinpsy-032814-112902
   Alloy LB, 2005, CLIN PSYCHOL REV, V25, P1043, DOI 10.1016/j.cpr.2005.06.006
   ALNAES R, 1993, CAN J PSYCHIAT, V38, P217, DOI 10.1177/070674379303800311
   Altman Susan, 2006, J Psychiatr Pract, V12, P269, DOI 10.1097/00131746-200609000-00002
   AMBELAS A, 1979, BRIT J PSYCHIAT, V135, P15, DOI 10.1192/bjp.135.1.15
   AMBELAS A, 1987, BRIT J PSYCHIAT, V150, P235, DOI 10.1192/bjp.150.2.235
   AYUSOGUTIERREZ JL, 1980, INT J SOC PSYCHIATR, V26, P89, DOI 10.1177/002076408002600203
   Baumeister D, 2016, MOL PSYCHIATR, V21, P642, DOI 10.1038/mp.2015.67
   BEBBINGTON P, 1993, BRIT J PSYCHIAT, V162, P72, DOI 10.1192/bjp.162.1.72
   Bebbington P, 1996, SOC PSYCH PSYCH EPID, V31, P122, DOI 10.1007/BF00785758
   Bender RE, 2011, CLIN PSYCHOL REV, V31, P383, DOI 10.1016/j.cpr.2011.01.004
   Beyer JL, 2008, INT J GERIATR PSYCH, V23, P1271, DOI 10.1002/gps.2062
   BIDZINSKA EJ, 1984, BRIT J PSYCHIAT, V144, P161, DOI 10.1192/bjp.144.2.161
   BOHLKEN J, 1991, PSYCHIAT RES, V37, P1, DOI 10.1016/0165-1781(91)90100-4
   Bohlken J., 1991, MENSCH MED GESELLSCH, V16, P285
   Bohlken J., 1994, TW NEUROLOGIE PSYCHI, V8, P435
   Boland EM, 2012, J AFFECT DISORDERS, V139, P264, DOI 10.1016/j.jad.2012.01.038
   Borenstein M., 2009, INTRO META ANAL
   Chakraborty R., 2007, GERMAN J PSYCHIAT, V10, P36
   Christensen EM, 2003, BIPOLAR DISORD, V5, P356, DOI 10.1034/j.1399-5618.2003.00049.x
   CLANCY J, 1973, COMPR PSYCHIAT, V14, P197, DOI 10.1016/S0010-440X(73)80012-4
   Cohen J., 1988, BOX BARN COLUMBUS HI, V2nd
   da Costa RT, 2010, EXPERT REV NEUROTHER, V10, P1089, DOI [10.1586/ern.10.75, 10.1586/ERN.10.75]
   Deutsche Gesellschaft fiir Bipolare Storungen [DGBS] and Deutsche Gesellschaft fiir Psychiatrie Psychotherapie und Nervenheilkunde [DGPPNI, 2013, S3 LEITL DIAGN THER
   El Kissi Y, 2013, J AFFECT DISORDERS, V151, P378, DOI 10.1016/j.jad.2013.05.098
   ELLICOTT A, 1990, AM J PSYCHIAT, V147, P1194
   Fiedler F., 2007, SOZIALPSYCHOLOGIE EI, P125
   Foa EB, 1997, ANNU REV PSYCHOL, V48, P449, DOI 10.1146/annurev.psych.48.1.449
   Fragkos Konstantinos C, 2014, Int Sch Res Notices, V2014, P825383, DOI 10.1155/2014/825383
   Frey BN, 2013, AUST NZ J PSYCHIAT, V47, P321, DOI 10.1177/0004867413478217
   Fritze J, 1996, J NEURAL TRANSM, V103, P1221, DOI 10.1007/BF01271207
   GLASSNER B, 1979, J NERV MENT DIS, V167, P530, DOI 10.1097/00005053-197909000-00003
   Goodwin F.K., 2007, MANIC DEPRESSIVE ILL
   Grandin LD, 2006, CLIN PSYCHOL REV, V26, P679, DOI 10.1016/j.cpr.2006.07.001
   Harter M, 2007, PSYCHOTHER PSYCHOSOM, V76, P354, DOI 10.1159/000107563
   HALL KS, 1977, COMPR PSYCHIAT, V18, P497, DOI 10.1016/0010-440X(77)90050-5
   HAMMEN C, 1989, J ABNORM PSYCHOL, V98, P154, DOI 10.1037/0021-843X.98.2.154
   Hammen C, 1997, AM J PSYCHIAT, V154, P856
   HAMMEN C, 1991, J ABNORM PSYCHOL, V100, P555, DOI 10.1037/0021-843X.100.4.555
   HAMMEN C, 1992, COGNITIVE THER RES, V16, P409, DOI 10.1007/BF01183165
   Havermans R, 2007, J NERV MENT DIS, V195, P745, DOI 10.1097/NMD.0b013e318142cbf0
   Hedges L, 1985, STAT METHODS METAANA
   Hedges LV, 1998, PSYCHOL METHODS, V3, P486, DOI 10.1037/1082-989X.3.4.486
   Higgins J.P.T., 2011, COCHRANE DB SYST REV, DOI DOI 10.1002/14651858.ED000049
   Horesh N, 2010, COMPR PSYCHIAT, V51, P157, DOI 10.1016/j.comppsych.2009.05.005
   Hosang GM, 2010, PSYCHOL MED, V40, P1829, DOI 10.1017/S003329170999225X
   Hosang GM, 2012, BRIT J PSYCHIAT, V201, P458, DOI 10.1192/bjp.bp.112.111047
   HUNT N, 1992, J AFFECT DISORDERS, V25, P13, DOI 10.1016/0165-0327(92)90088-N
   ISOMETSA E, 1995, J AFFECT DISORDERS, V33, P99, DOI 10.1016/0165-0327(94)00079-O
   Isometsa Erkki, 2005, Arch Suicide Res, V9, P251, DOI 10.1080/13811110590929442
   Jackson E. S., 2002, J MENTAL HLTH AGING, V8, P59
   JOFFE RT, 1989, PSYCHIAT RES, V30, P213, DOI 10.1016/0165-1781(89)90162-5
   JOHNSON GFS, 1977, BIOL PSYCHIAT, V12, P733
   Johnson L, 2000, J AFFECT DISORDERS, V59, P139, DOI 10.1016/S0165-0327(99)00146-9
   Johnson SL, 2008, J ABNORM PSYCHOL, V117, P268, DOI 10.1037/0021-843X.117.2.268
   Johnson SL, 2005, CLIN PSYCHOL REV, V25, P1008, DOI 10.1016/j.cpr.2005.06.004
   Johnson SL, 2000, J ABNORM PSYCHOL, V109, P721, DOI 10.1037/0021-843X.109.4.721
   JOHNSON SL, 1995, PSYCHOL BULL, V117, P434, DOI 10.1037/0033-2909.117.3.434
   Johnson SL, 1997, J ABNORM PSYCHOL, V106, P449, DOI 10.1037/0021-843X.106.3.449
   Johnson SL, 1999, J ABNORM PSYCHOL, V108, P558, DOI 10.1037/0021-843X.108.4.558
   Kandler C, 2012, BEHAV GENET, V42, P57, DOI 10.1007/s10519-011-9491-0
   KENDELL RE, 1987, BRIT J PSYCHIAT, V150, P662, DOI 10.1192/bjp.150.5.662
   KENNEDY S, 1983, BRIT J PSYCHIAT, V142, P398, DOI 10.1192/bjp.142.4.398
   Kessing LV, 2004, BIPOLAR DISORD, V6, P122, DOI 10.1111/j.1399-5618.2004.00102.x
   Kessler RC, 2005, ARCH GEN PSYCHIAT, V62, P593, DOI 10.1001/archpsyc.62.6.593
   Krishnan KRR, 2005, PSYCHOSOM MED, V67, P1, DOI 10.1097/01.psy.0000151489.36347.18
   Levenson JC, 2013, CLIN PSYCHOL-SCI PR, V20, P195, DOI 10.1111/cpsp.12034
   Malkoff-Schwartz S, 1998, ARCH GEN PSYCHIAT, V55, P702, DOI 10.1001/archpsyc.55.8.702
   Malkoff-Schwartz S, 2000, PSYCHOL MED, V30, P1005, DOI 10.1017/S0033291799002706
   MARNEROS A, 1990, EUR ARCH PSY CLIN N, V240, P77, DOI 10.1007/BF02189975
   MATHEW MRK, 1994, J AFFECT DISORDERS, V32, P157, DOI 10.1016/0165-0327(94)90013-2
   MCPHERSON H, 1993, BRIT J PSYCHIAT, V163, P381, DOI 10.1192/bjp.163.3.381
   Meyer TD, 2004, MANISCH DEPRESSIVE S
   Miihlig S., 2012, 12 ANN M DTSCH GES B
   Miklowitz D. J., 2012, ADULT PSYCHOPATHOLOG, P357
   Miklowitz D. J., 2008, BIPOLAR DISORDER FAM
   Miklowitz DJ., 1997, BIPOLAR DISORDER FAM
   MITCHELL P, 1992, J AFFECT DISORDERS, V25, P97, DOI 10.1016/0165-0327(92)90072-E
   Mitte K., 2003, THESIS
   Moher D, 2009, PLOS MED, V6, DOI [10.1371/journal.pmed.1000097, 10.1136/bmj.b4037]
   Moher D, 2009, BMJ-BRIT MED J, V339, DOI [10.1186/2046-4053-4-1, 10.1136/bmj.b2535, 10.1136/bmj.i4086]
   Murri MB, 2016, PSYCHONEUROENDOCRINO, V63, P327, DOI 10.1016/j.psyneuen.2015.10.014
   Myin-Germeys I, 2003, ACTA PSYCHIAT SCAND, V107, P124, DOI 10.1034/j.1600-0447.2003.02025.x
   Neria Y, 2008, BIPOLAR DISORD, V10, P503, DOI 10.1111/j.1399-5618.2008.00589.x
   NICE, 2014, BIP DIS ASS MAN
   NUECHTERLEIN KH, 1984, SCHIZOPHRENIA BULL, V10, P300, DOI 10.1093/schbul/10.2.300
   PATRICK V, 1978, ACTA PSYCHIAT SCAND, V58, P48, DOI 10.1111/j.1600-0447.1978.tb06919.x
   PERRIS H, 1984, J AFFECT DISORDERS, V7, P25, DOI 10.1016/0165-0327(84)90061-2
   Pierce CA, 2008, ORGAN RES METHODS, V11, P188, DOI 10.1177/1094428106296641
   Prince M, 2007, LANCET, V370, P859, DOI 10.1016/S0140-6736(07)61238-0
   Proudfoot J, 2011, J AFFECT DISORDERS, V133, P381, DOI 10.1016/j.jad.2010.10.051
   Rao U, 2008, BIOL PSYCHIAT, V64, P521, DOI 10.1016/j.biopsych.2008.05.012
   Reilly-Harrington NA, 1999, J ABNORM PSYCHOL, V108, P567, DOI 10.1037/0021-843X.108.4.567
   Rosa AR, 2010, J AFFECT DISORDERS, V127, P71, DOI 10.1016/j.jad.2010.05.014
   ROSENTHAL R, 1979, PSYCHOL BULL, V86, P638, DOI 10.1037/0033-2909.86.3.638
   ROSENTHAL R, 1991, PSYCHOSOM MED, V53, P247, DOI 10.1097/00006842-199105000-00001
   Sterne JAC., 2011, COCHRANE COLLABORATI, DOI DOI 10.1-10.6
   SWENDSEN J, 1995, AM J PSYCHIAT, V152, P795
   THOMSON KC, 1972, ARCH GEN PSYCHIAT, V26, P130
   van Schoor RA, 2015, SAJP-S AFR J PSYCHI, V21, P44, DOI 10.7196/SAJP.661
   Watson S, 2004, BRIT J PSYCHIAT, V184, P496, DOI 10.1192/bjp.184.6.496
NR 103
TC 43
Z9 43
U1 3
U2 33
PU ELSEVIER
PI AMSTERDAM
PA RADARWEG 29, 1043 NX AMSTERDAM, NETHERLANDS
SN 0165-0327
EI 1573-2517
J9 J AFFECT DISORDERS
JI J. Affect. Disord.
PD JAN 15
PY 2017
VL 208
BP 298
EP 308
DI 10.1016/j.jad.2016.08.057
PG 11
WC Clinical Neurology; Psychiatry
WE Science Citation Index Expanded (SCI-EXPANDED); Social Science Citation Index (SSCI)
SC Neurosciences & Neurology; Psychiatry
GA EG0OR
UT WOS:000390732600044
PM 27794254
DA 2022-11-22
ER

PT J
AU Nowidi, K
   Kunisch, R
   Bouna-Pyrrou, P
   Meissner, D
   Hennig-Fast, K
   Weindl, A
   Forster, S
   Neuhann, TM
   Falkai, P
   Berger, M
   Musil, R
AF Nowidi, K.
   Kunisch, R.
   Bouna-Pyrrou, P.
   Meissner, D.
   Hennig-Fast, K.
   Weindl, A.
   Foerster, S.
   Neuhann, T. M.
   Falkai, P.
   Berger, M.
   Musil, R.
TI The White Man's Burden - A Case Study Caught between Bipolar Affective
   Disorder and Huntington's Disease
SO FORTSCHRITTE DER NEUROLOGIE PSYCHIATRIE
LA German
DT Article
DE bipolar affective disorder; chorea; Huntington disease; Huntington's
   disease; HD
ID PREDICT-HD; DIAGNOSIS; REPEAT; CHOREA; ONSET; AGE
AB We report upon a case of a 55 year old patient with a bipolar affective disorder, presenting herself with a depressive symptomatology in addition to a severe motor perturbation. The main emphasis upon admittance was perfecting and improving her latest medication. Four weeks prior to her stay at our clinic a thorough neurological examination had taken place in terms of an invalidity pension trial which did not result in any diagnostic findings. Therefore a neurological disease seemed at first highly unlikely. Even though the prior testing was negative, the ensuing neurological examination at our clinic resulted in movement disorders very much indicative of Huntington's Disease. A detailed investigation in regards to the particular family history of the patient was positive for Huntington's Disease. However, whether the patient's mother had also been a genetic carrier of Huntington's Disease was still unknown at the time the patient was admitted to our clinic. It was nevertheless discovered that her mother had also suffered from a bipolar affective disorder. A genetic testing that followed the neurological examination of the patient proved positive for Huntington's Disease. Neuro-imaging resulted in a bicaudate-index of 2.4 (the critical value is 1.8). In a clinical psychological test battery the ensuing results were highly uncommon for patients with solely a bipolar affective disorder people. Under the medical regimen of Quetiapine, Citalopram and Tiaprid the patient's mood could be stabilized and there was some improvement of her motor pertubation.
C1 [Nowidi, K.; Kunisch, R.; Bouna-Pyrrou, P.; Meissner, D.; Hennig-Fast, K.; Falkai, P.; Berger, M.; Musil, R.] Univ Munich, Psychiat Klin, D-80336 Munich, Germany.
   [Weindl, A.] Tech Univ Munich, Neurol Klin, D-80290 Munich, Germany.
   [Foerster, S.] Tech Univ Munich, Klin Nukl Med, D-80290 Munich, Germany.
   [Neuhann, T. M.] Med Genet Zentrum, Munich, Germany.
RP Nowidi, K (corresponding author), Univ Munich, Psychiat Klin & Poliklin, Nussbaumstr 7, D-80336 Munich, Germany.
EM Kamyar.Nowidi@med.uni-muenchen.de
RI Musil, Richard/AAF-4331-2020; Falkai, Peter/E-3273-2017
OI Musil, Richard/0000-0002-0792-8413; Falkai, Peter/0000-0003-2873-8667
CR [Anonymous], 1994, NEUROLOGY, V44, P1533
   Bonelli RM, 2006, CURR PHARM DESIGN, V12, P2701, DOI 10.2174/138161206777698693
   Broome JT, 2011, ENDOCR PRACT, V17, P31, DOI 10.4158/EP10273.RA
   Cattaneo E, 2005, NAT REV NEUROSCI, V6, P919, DOI 10.1038/nrn1806
   Ceaser M, 2004, LANCET, V364, P569, DOI 10.1016/S0140-6736(04)16870-0
   Craufurd D, 2002, HUNTINGTONS DIS, P62
   Diener HC SC, 2011, DTSCH GESELLSCHAFT N
   Duff K, 2007, BIOL PSYCHIAT, V62, P1341, DOI 10.1016/j.biopsych.2006.11.034
   FOLSTEIN SE, 1983, PSYCHOL MED, V13, P537, DOI 10.1017/S0033291700047966
   Halliday GM, 1998, EXP NEUROL, V154, P663, DOI 10.1006/exnr.1998.6919
   Harper P.S., 2002, OXF MONOGR MED GENET, V45, P113
   HEINSEN H, 1994, ACTA NEUROPATHOL, V88, P320, DOI 10.1007/BF00310376
   Huntington G, 2003, J NEUROPSYCH CLIN N, V15, P109, DOI 10.1176/appi.neuropsych.15.1.109
   Kieburtz K, 1996, MOVEMENT DISORD, V11, P136, DOI 10.1002/mds.870110204
   Lee JM, 2012, NEUROLOGY, V78, P690, DOI 10.1212/WNL.0b013e318249f683
   Loy CTLA, 2010, LANCET
   MACDONALD ME, 1993, CELL, V72, P971, DOI 10.1016/0092-8674(93)90585-E
   Masuhr KNM, 2007, DUALE REIHE NEUROLOG
   Mestre T, 2009, COCHRANE DB SYST REV, DOI [10.1002/14651858.CD006456.pub2:CD006456, DOI 10.1002/14651858.CD006456.PUB2:CD006456]
   Myers Richard H, 2004, NeuroRx, V1, P255, DOI 10.1602/neurorx.1.2.255
   Novak MJU, 2011, INT REV NEUROBIOL, V98, P297, DOI 10.1016/B978-0-12-381328-2.00013-4
   OEPEN G, 1981, J NEUROL, V225, P189, DOI 10.1007/BF00313748
   Papp KV, 2011, BRAIN COGNITION, V77, P280, DOI 10.1016/j.bandc.2011.07.009
   Paulsen JS, 2008, J NEUROL NEUROSUR PS, V79, P874, DOI 10.1136/jnnp.2007.128728
   Poeck, 2006, NEUROLOGIE
   Pringsheim T, 2012, MOVEMENT DISORD, V27, P1083, DOI 10.1002/mds.25075
   Ramos-Arroyo MA, 2005, J NEUROL NEUROSUR PS, V76, P337, DOI 10.1136/jnnp.2004.036806
   Rawlins M, 2010, LANCET, V376, P1372, DOI 10.1016/S0140-6736(10)60974-9
   Tabrizi SJ, 2009, LANCET NEUROL, V8, P791, DOI 10.1016/S1474-4422(09)70170-X
   Walker FO, 2007, LANCET, V369, P218, DOI 10.1016/S0140-6736(07)60111-1
   Wexler NS, 2004, P NATL ACAD SCI USA, V101, P3498, DOI 10.1073/pnas.0308479101
NR 31
TC 0
Z9 0
U1 0
U2 7
PU GEORG THIEME VERLAG KG
PI STUTTGART
PA RUDIGERSTR 14, D-70469 STUTTGART, GERMANY
SN 0720-4299
J9 FORTSCHR NEUROL PSYC
JI Forschritte Neurol. Psychiatr.
PD JUN
PY 2013
VL 81
IS 6
BP 337
EP 345
DI 10.1055/s-0033-1335040
PG 9
WC Clinical Neurology; Psychiatry
WE Science Citation Index Expanded (SCI-EXPANDED)
SC Neurosciences & Neurology; Psychiatry
GA 191CE
UT WOS:000322389400016
PM 23612984
DA 2022-11-22
ER

PT J
AU Bschor, T
   Muller-Oerlinghausen, B
   Stoppe, G
   Hiemke, C
AF Bschor, T.
   Mueller-Oerlinghausen, B.
   Stoppe, G.
   Hiemke, C.
TI New facts of long-term prophylaxis for bipolar affective disorder
SO NERVENARZT
LA German
DT Article
DE Maintenance treatment; Bipolar affective disorder; Lithium; Valproic
   acid; Guidelines
ID LITHIUM MAINTENANCE TREATMENT; CONTROLLED 18-MONTH TRIAL; LAMOTRIGINE;
   PREVENTION; THERAPY
AB Lithium and with restrictions, carbamazepine, valproic acid, lamotrigine, olanzapine, aripiprazole and quetiapine, are approved in Germany for maintenance treatment of bipolar disorder. Lithium is the only drug that (I) proved to be effective for the prevention of depressive as well as manic episodes in state-of-the-art studies without an enriched design and that (II) is approved for the maintenance treatment of bipolar disorders without restrictions. It (III) is also the only drug which is recommended for maintenance treatment by the current German S3 guidelines on bipolar disorders with the highest degree of recommendation (A) and (IV) is the only drug with a well proven suicide preventive effect. Hence, lithium is the mood stabilizer of first choice. No patient should be deprived of lithium without a specific reason. Side effects and risks are manageable if both the physician and the patient are well informed. Detailed and practical information on a safe use of lithium can be found in the S3 guidelines on bipolar disorders. For patients who do not respond sufficiently to lithium, have contraindications or non-tolerable side effects, other mood stabilizers should be used. Restrictions in their respective approval as well as specific side effects and risks have to be taken into account. Because maintenance treatment is a long-term treatment, particular concern should be paid to drugs with the potential risk of a metabolic syndrome, particularly atypical antipsychotics.
C1 [Bschor, T.] Schlosspk Klin, Abt Psychiat, D-14059 Berlin, Germany.
   [Bschor, T.] Tech Univ Dresden, Univ Klinikum Carl Gustav Carus, Klin & Poliklin Psychiat & Psychotherapie, Dresden, Germany.
   [Mueller-Oerlinghausen, B.] Arzneimittelkommiss Deutsch Arzteschaft, Berlin, Germany.
   [Stoppe, G.] MentAge GmbH, Basel, Switzerland.
   [Hiemke, C.] Johannes Gutenberg Univ Mainz, Neurochem Lab, Klin Psychiat & Psychotherapie, Mainz, Germany.
RP Bschor, T (corresponding author), Schlosspk Klin, Abt Psychiat, Heubnerweg 2, D-14059 Berlin, Germany.
EM bschor@schlosspark-klinik.de
OI Hiemke, Christoph/0000-0003-2820-8738
CR BAASTRUP PC, 1967, ARCH GEN PSYCHIAT, V16, P162
   BAASTRUP PC, 1970, LANCET, V2, P326
   Bauer M, 2006, LITHIUM NEUROPSYCHIA
   Bowden CL, 2000, ARCH GEN PSYCHIAT, V57, P481, DOI 10.1001/archpsyc.57.5.481
   Bowden CL, 2003, ARCH GEN PSYCHIAT, V60, P392, DOI 10.1001/archpsyc.60.4.392
   Bschor T, 2013, NERVENARZT, V84, P860, DOI 10.1007/s00115-013-3766-z
   Calabrese JR, 2003, J CLIN PSYCHIAT, V64, P1013, DOI 10.4088/JCP.v64n0906
   Cipriani A, 2013, BMJ-BRIT MED J, V346, DOI 10.1136/bmj.f3646
   Geddes JR, 2010, LANCET, V375, P385, DOI 10.1016/S0140-6736(09)61828-6
   Geddes JR, 2004, AM J PSYCHIAT, V161, P217, DOI 10.1176/appi.ajp.161.2.217
   Hartong EGTM, 2003, J CLIN PSYCHIAT, V64, P144, DOI 10.4088/JCP.v64n0206
   Kessing LV, 2012, J PSYCHOPHARMACOL, V26, P644, DOI 10.1177/0269881111414091
   Kessing LV, 2011, BRIT J PSYCHIAT, V199, P57, DOI 10.1192/bjp.bp.110.084822
   Kohler S, 2014, NERVENARZT IN PRESS
   Leopold K, 2013, NERVENARZT, V84, P1310, DOI 10.1007/s00115-013-3834-4
   Lewitzka U, 2013, NERVENARZT, V84, P294, DOI 10.1007/s00115-012-3542-5
   Licht RW, 2012, CNS NEUROSCI THER, V18, P219, DOI 10.1111/j.1755-5949.2011.00260.x
   McKnight RF, 2012, LANCET, V379, P721, DOI 10.1016/S0140-6736(11)61516-X
   Pfennig A, 2012, NERVENARZT, V83, P897, DOI 10.1007/s00115-012-3589-3
   Pfennig A, 2012, NERVENARZT, V83, P568, DOI 10.1007/s00115-011-3415-3
NR 20
TC 2
Z9 2
U1 0
U2 5
PU SPRINGER
PI NEW YORK
PA 233 SPRING ST, NEW YORK, NY 10013 USA
SN 0028-2804
EI 1433-0407
J9 NERVENARZT
JI Nervenarzt
PD SEP
PY 2014
VL 85
IS 9
BP 1166
EP +
DI 10.1007/s00115-014-4083-x
PG 4
WC Clinical Neurology; Psychiatry
WE Science Citation Index Expanded (SCI-EXPANDED)
SC Neurosciences & Neurology; Psychiatry
GA AP1WL
UT WOS:000341862700013
PM 24943361
DA 2022-11-22
ER

PT J
AU Kittel-Schneider, S
   Lorenz, C
   Auer, J
   Weissflog, L
   Reif, A
AF Kittel-Schneider, Sarah
   Lorenz, Carina
   Auer, Joyce
   Weissflog, Lena
   Reif, Andreas
TI DGKH genetic risk variant influences gene expression in bipolar
   affective disorder
SO JOURNAL OF AFFECTIVE DISORDERS
LA English
DT Article
DE DGKH; Genetic polymorphisms; Bipolar disorder; Gene expression; Cell
   models
ID PROTEIN-KINASE-C; ETA DGKH; ASSOCIATION; IDENTIFICATION; SCHIZOPHRENIA;
   TRANSLOCATION; METAANALYSIS; SAMPLES; BRAIN; DELTA
AB Background: DGKH is a replicated risk gene of bipolar disorder (BD). However, the pathophysiological role of the coded protein, diacylglycerol kinase eta, remains elusive.
   Methods: In this proof-of-concept study we isolated mRNA from peripheral blood and fibroblasts of heterozygote DGKH risk variants carriers (risk haplotype rs994856/rs9525580/rs9525584 GAT) with bipolar disorder and non-risk variant carriers with and without bipolar disorder. Gene expression of DGKH1, DGKH2, INPP5E, PI4K2B, PIK4CA, PLCG2, PRKCA, PRKCD, PRKCE and PRKCH was analysed by qRT PCR.
   Results: DGKH1 expression was increased in peripheral blood of risk variant carriers (p=0.027). In fibroblast cells, PRKCD expression was significantly increased in DGKH GAT carriers (p=0.037). Patients with a current depressive episode had lower PRKCD levels and lithium treatment was associated with increased PRKCA expression (p=0.005, and p=0.033).
   Limitations: No homozygote risk variant carriers and no healthy risk variant carriers were included due to their infrequency. Bipolar patients carrying the GAT haplotype were older with marginal significance, as age had also an influence on DGKH expression levels but not on PRKCD levels, replication with better age-matched samples and also bigger samples are needed.
   Conclusions: The results add evidence for the role of fibroblast cells and peripheral blood as useful tools in the functional characterisation of risk gene variants. Also a combination of genotyping and peripheral gene expression analysis could proof useful in the search of biomarkers for endophenotypes. Furthermore, we could confirm the role of the inositol-1,4,5-triphosphate second messenger pathway and protein kinase C in the pathogenesis of BD. (C) 2016 Elsevier B.V. All rights reserved.
C1 [Kittel-Schneider, Sarah; Auer, Joyce; Weissflog, Lena; Reif, Andreas] Univ Hosp Frankfurt, Dept Psychiat Psychosomat Med & Psychotherapy, Heinrich Hoffmannstr 10, D-60528 Frankfurt, Germany.
   [Lorenz, Carina] Univ Hosp Wurzburg, Dept Psychiat Psychosomat & Psychotherapy, Wurzburg, Germany.
RP Kittel-Schneider, S (corresponding author), Univ Hosp Frankfurt, Dept Psychiat Psychosomat Med & Psychotherapy, Heinrich Hoffmannstr 10, D-60528 Frankfurt, Germany.
EM Sarah.Kittel-Schneider@kgu.de
OI Kittel-Schneider, Sarah/0000-0003-3057-6150
FU Interdisciplinary Center for Clinical Research (IZKF), University of
   Wurzburg [Z-3/24]; Deutsche Forschungsgemeinschaft [KF0125, Z2,
   RE1632/5-1, RTG1256]; European Commission (EC FP7 project AGGRESSOTYPE)
   [FP7-Health-2013-Innovation-1 602805]
FX This study was supported by the Interdisciplinary Center for Clinical
   Research (IZKF), University of Wurzburg, Grant Z-3/24 to SKS; AR is
   supported by the Deutsche Forschungsgemeinschaft (KF0125, Z2, RE1632/5-1
   and RTG1256). This work was supported by the European Commission (EC FP7
   project AGGRESSOTYPE (FP7-Health-2013-Innovation-1 602805 to AR)). The
   funding sources had no other role than financial support.
CR ABRIAL E, 2014, INT J NEUROPSYCHOPHA, V0018, P00002, DOI DOI 10.1093/IJNP/PYU031.PII:PYU031
   Balla A, 2002, J BIOL CHEM, V277, P20041, DOI 10.1074/jbc.M111807200
   Baum AE, 2008, MOL PSYCHIATR, V13, P197, DOI 10.1038/sj.mp.4002012
   Bielas SL, 2009, NAT GENET, V41, P1032, DOI 10.1038/ng.423
   BROWN AS, 1993, AM J PSYCHIAT, V150, P1252
   Cattane N, 2015, PLOS ONE, V10, DOI 10.1371/journal.pone.0116686
   COUSSENS L, 1986, SCIENCE, V233, P859, DOI 10.1126/science.3755548
   Craddock N, 1999, J MED GENET, V36, P585, DOI 10.1136/jmg.36.8.585
   Driscoll P. C., 2015, J MOL BIOL
   Faehndrich E., 2007, LEITFADEN ERFASSUNG
   FRIEDMAN E, 1993, BIOL PSYCHIAT, V33, P520, DOI 10.1016/0006-3223(93)90006-Y
   Green EK, 2013, MOL PSYCHIATR, V18, P1302, DOI 10.1038/mp.2012.142
   Hampshire DJ, 2006, EUR J HUM GENET, V14, P543, DOI 10.1038/sj.ejhg.5201577
   Hayashi-Takagi A, 2014, BIOL PSYCHIAT, V75, P920, DOI 10.1016/j.biopsych.2013.09.035
   Kittel-Schneider S, 2015, EUR ARCH PSY CLIN N, V265, P127, DOI 10.1007/s00406-014-0513-9
   LORD FM, 1967, PSYCHOL BULL, V68, P304, DOI 10.1037/h0025105
   Margraf J, 1994, DIAGNOSTISCHES KURZI, DOI [10.1007/978-3-662-06753-6, DOI 10.1007/978-3-662-06753-6]
   Merikangas KR, 2007, ARCH GEN PSYCHIAT, V64, P543, DOI 10.1001/archpsyc.64.5.543
   Miller GA, 2001, J ABNORM PSYCHOL, V110, P40, DOI 10.1037//0021-843X.110.1.40
   Moya PR, 2010, INT J NEUROPSYCHOPH, V13, P1127, DOI 10.1017/S1461145710000593
   Muhlbacher Moritz, 2011, Neuropsychiatr, V25, P16
   Murakami T, 2003, J BIOL CHEM, V278, P34364, DOI 10.1074/jbc.M301542200
   Neale BM, 2015, CURR OPIN NEUROBIOL, V30, P131, DOI 10.1016/j.conb.2014.12.001
   Network and Pathway Analysis Subgroup of the Psychiatric Genomics Consortium, 2015, Nat Neurosci, V18, P926, DOI [10.1038/nn1215-1861c, 10.1038/nn0615-926c]
   Nurnberger JI, 2014, JAMA PSYCHIAT, V71, P657, DOI 10.1001/jamapsychiatry.2014.176
   O'Dushlaine C, 2015, NAT NEUROSCI, V18, P199, DOI 10.1038/nn.3922
   Psychiatric GWAS Consortium Bipolar Disorder Working Group, 2011, Nat Genet, V43, P977, DOI 10.1038/ng.943
   Rao ST, 2015, SPRINGERPLUS, V4, DOI 10.1186/s40064-015-1002-y
   Rittiner JE, 2014, MOL PHARMACOL, V85, P800, DOI 10.1124/mol.113.091280
   Ruijter JM, 2013, METHODS, V59, P32, DOI 10.1016/j.ymeth.2012.08.011
   Sakai H, 2012, J BIOCHEM, V152, P397, DOI 10.1093/jb/mvs104
   Sakane F, 1997, INT J BIOCHEM CELL B, V29, P1139, DOI 10.1016/S1357-2725(97)00037-X
   Schmidtke A, 1988, Schweiz Arch Neurol Psychiatr (1985), V139, P51
   Shimon H, 1997, AM J PSYCHIAT, V154, P1148
   Soares JC, 2000, PSYCHIAT RES, V95, P109, DOI 10.1016/S0165-1781(00)00175-X
   Suzuki A, 2003, J BIOCHEM, V133, P9, DOI 10.1093/jb/mvg018
   Takahashi S, 2015, SCHIZOPHR RES, V168, P429, DOI 10.1016/j.schres.2015.07.033
   Takata A, 2011, PSYCHIAT CLIN NEUROS, V65, P280, DOI 10.1111/j.1440-1819.2011.02193.x
   Usuki T, 2015, J HISTOCHEM CYTOCHEM, V63, P57, DOI 10.1369/0022155414559130
   Wang HY, 1996, BIOL PSYCHIAT, V40, P568, DOI 10.1016/0006-3223(95)00611-7
   Wang HY, 1999, J PSYCHIATR RES, V33, P171, DOI 10.1016/S0022-3956(98)90057-7
   Weber H., 2011, NEUROPSYCHOPHARMACOL
   Weber H, 2011, NEUROPSYCHOPHARMACOL, V36, P2076, DOI 10.1038/npp.2011.98
   Whalley HC, 2012, NEUROPSYCHOPHARMACOL, V37, P919, DOI 10.1038/npp.2011.272
   Yasuda S, 2009, J BIOL CHEM, V284, P29559, DOI 10.1074/jbc.M109.043604
   Zarate CA, 2009, CNS DRUGS, V23, P569, DOI 10.2165/00023210-200923070-00003
   Zeng Z, 2011, MOL PSYCHIATR, V16, P473, DOI 10.1038/mp.2010.86
NR 47
TC 10
Z9 13
U1 0
U2 11
PU ELSEVIER SCIENCE BV
PI AMSTERDAM
PA PO BOX 211, 1000 AE AMSTERDAM, NETHERLANDS
SN 0165-0327
EI 1573-2517
J9 J AFFECT DISORDERS
JI J. Affect. Disord.
PD JUL 1
PY 2016
VL 198
BP 148
EP 157
DI 10.1016/j.jad.2016.03.041
PG 10
WC Clinical Neurology; Psychiatry
WE Science Citation Index Expanded (SCI-EXPANDED); Social Science Citation Index (SSCI)
SC Neurosciences & Neurology; Psychiatry
GA DK6TK
UT WOS:000375058100021
PM 27016658
DA 2022-11-22
ER

PT J
AU Bechdolf, A
   Wood, SJ
   Nelson, B
   Velakoulis, D
   Yucel, M
   Takahashi, T
   Yung, AR
   Berk, M
   Wong, MT
   Pantelis, C
   McGorry, PD
AF Bechdolf, Andreas
   Wood, Stephen J.
   Nelson, Barnaby
   Velakoulis, Dennis
   Yuecel, Murat
   Takahashi, Tsutomu
   Yung, Alison R.
   Berk, Michael
   Wong, Michael T.
   Pantelis, Christos
   McGorry, Patrick D.
TI Amygdala and insula volumes prior to illness onset in bipolar disorder:
   A magnetic resonance imaging study
SO PSYCHIATRY RESEARCH-NEUROIMAGING
LA English
DT Article
DE Bipolar affective disorder; Amygdala; Magnetic resonance imaging;
   At-risk mental state
ID TEMPORAL-LOBE STRUCTURES; HIPPOCAMPAL VOLUMES; PREFRONTAL CORTEX; RISK;
   MRI; ADOLESCENTS; ABNORMALITIES; METAANALYSIS; PSYCHOSIS;
   PATHOPHYSIOLOGY
AB There are now numerous reports of neuroanatomical abnormalities in people with bipolar disorder. However, it remains unclear whether those abnormalities predate the onset of the illness. In this cross-sectional magnetic resonance imaging study, we assessed 11 young people clinically at ultra-high risk of development of psychosis (UHR), who all developed bipolar I or II disorder by follow-up (median time to onset 328 days - UHR-BP), 11 matched UHR participants, who had no psychiatric diagnosis after at least 12 months of follow-up (UHR-Well) and 11 matched healthy controls (HC). Our main outcome measures were amygdala, hippocampus, insula, lateral ventricular and whole brain volumes. Amygdala and insula volume reductions were more pronounced in the UHR-BP than in the UHR-Well and HC group. Lateral ventricle, whole-brain and hippocampal volumes did not differ between groups. If these findings are confirmed, they suggest that imaging investigations could help to distinguish people who will subsequently develop bipolar disorder from those who will not, at least in symptomatically enriched samples. (C) 2011 Elsevier Ireland Ltd. All rights reserved.
C1 [Wood, Stephen J.] Univ Birmingham, Sch Psychol, Edgbaston, England.
   [Bechdolf, Andreas] Univ Cologne, Dept Psychiat, Cologne, Germany.
   [Bechdolf, Andreas; Nelson, Barnaby; Yung, Alison R.; Berk, Michael; McGorry, Patrick D.] Univ Melbourne, Orygen Youth Hlth Res Ctr, Melbourne, Vic 3010, Australia.
   [Wood, Stephen J.; Velakoulis, Dennis; Yuecel, Murat; Takahashi, Tsutomu; Pantelis, Christos] Univ Melbourne & Melbourne Hlth, Dept Psychiat, Melbourne Neuropsychiat Ctr, Melbourne, Vic, Australia.
   [Takahashi, Tsutomu] Toyama Univ, Dept Neuropsychiat, Toyama 930, Japan.
   [Takahashi, Tsutomu] Japan Sci & Technol Corp, Tokyo, Japan.
   [Berk, Michael] Univ Melbourne, Dept Clin & Biomed Sci, Geelong, Vic, Australia.
   [Berk, Michael] Mental Hlth Res Inst, Parkville, Vic, Australia.
   [Wong, Michael T.] Monash Univ, Sch Psychol Psychiat & Psychol Med, Clayton, Vic, Australia.
   [Pantelis, Christos] Florey Neurosci Inst, Parkville, Vic, Australia.
RP Wood, SJ (corresponding author), Univ Birmingham, Sch Psychol, Edgbaston, England.
EM s.j.wood@bham.ac.uk
RI Wood, Stephen J/M-8652-2014; Berk, Michael/M-7891-2013; Wood,
   Stephen/ABF-4086-2020; Nelson, Barnaby/ABA-8785-2020; Yung,
   Alison/N-6729-2019; Yücel, Murat/AAY-8124-2020; Velakoulis,
   Dennis/A-4778-2008; Berk, Michael/M-3585-2019; Pantelis,
   Christos/H-7722-2014; Yucel, Murat/I-3004-2014; McGorry,
   Patrick/O-4115-2019
OI Wood, Stephen J/0000-0003-4186-5919; Berk, Michael/0000-0002-5554-6946;
   Wood, Stephen/0000-0003-4186-5919; Nelson, Barnaby/0000-0002-6263-2332;
   Yung, Alison/0000-0002-0401-9791; Yücel, Murat/0000-0002-4705-452X;
   Velakoulis, Dennis/0000-0002-8842-8479; Berk,
   Michael/0000-0002-5554-6946; Pantelis, Christos/0000-0002-9565-0238;
   Yucel, Murat/0000-0002-4705-452X; McGorry, Patrick/0000-0002-3789-6168
FU National Health & Medical Research Council (NHMRC) [145627, 145737,
   970598, 981112, 970391, 350241, 359223]; Colonial Foundation; German
   Research Foundation [Be 3697/1-1]; Japanese Society for the Promotion of
   Science [19591346]
FX This study was supported by project grants from the National Health &
   Medical Research Council (NHMRC; grant IDs: 145627, 145737, 970598,
   981112, 970391), NHMRC Program Grant (ID: 350241), and the Colonial
   Foundation. Dr Bechdolf was supported by a grant from the German
   Research Foundation (Be 3697/1-1). Prof. Wood was supported by a
   Clinical Career Development Award from the NHMRC (ID: 359223). Dr.
   Takahashi was supported to undertake this work by a Grant-in-Aid for
   Scientific Research (No. 19591346) from the Japanese Society for the
   Promotion of Science.
CR Altshuler LL, 2000, BIOL PSYCHIAT, V48, P147, DOI 10.1016/S0006-3223(00)00836-2
   Andreasen N.C., 1984, SCALE ASSESSMENT POS
   Augustine JR, 1996, BRAIN RES REV, V22, P229, DOI 10.1016/S0165-0173(96)00011-2
   Bearden CE, 2008, J AM ACAD CHILD PSY, V47, P515, DOI 10.1097/CHI.0b013e31816765ab
   Bechdolf A, 2010, J AFFECT DISORDERS, V127, P316, DOI 10.1016/j.jad.2010.06.016
   Beyer JL, 2002, BIPOLAR DISORD, V4, P89, DOI 10.1034/j.1399-5618.2002.01157.x
   Blumberg HP, 2003, ARCH GEN PSYCHIAT, V60, P1201, DOI 10.1001/archpsyc.60.12.1201
   Bowley MP, 2002, BIOL PSYCHIAT, V52, P404, DOI 10.1016/S0006-3223(02)01404-X
   Brambilla P, 2003, J PSYCHIATR RES, V37, P287, DOI 10.1016/S0022-3956(03)00024-4
   Brambilla P, 2001, J PSYCHIATR RES, V35, P313, DOI 10.1016/S0022-3956(01)00036-X
   COHEN J, 1992, PSYCHOL BULL, V112, P155, DOI 10.1037/0033-2909.112.1.155
   Conus P, 2008, BIPOLAR DISORD, V10, P555, DOI 10.1111/j.1399-5618.2008.00610.x
   Convit A, 1999, PSYCHIAT RES-NEUROIM, V90, P113, DOI 10.1016/S0925-4927(99)00007-4
   DelBello MP, 2004, BIPOLAR DISORD, V6, P43, DOI 10.1046/j.1399-5618.2003.00087.x
   Drevets WC, 1998, MOL PSYCHIATR, V3, P220, DOI 10.1038/sj.mp.4000370
   First M.B., 1997, SCID 2 PERSONALITY Q
   Franchini L, 1999, EUR ARCH PSY CLIN N, V249, P227, DOI 10.1007/s004060050091
   Frey BN, 2007, BEHAV PHARMACOL, V18, P419, DOI 10.1097/FBP.0b013e3282df3cde
   Gallagher M, 1996, CURR OPIN NEUROBIOL, V6, P221, DOI 10.1016/S0959-4388(96)80076-6
   Gogtay N, 2007, J CHILD PSYCHOL PSYC, V48, P852, DOI 10.1111/j.1469-7610.2007.01747.x
   Hajek T, 2005, BIPOLAR DISORD, V7, P393, DOI 10.1111/j.1399-5618.2005.00238.x
   Hajek T, 2009, CAN J PSYCHIAT, V54, P726, DOI 10.1177/070674370905401102
   Hajek T, 2009, J AFFECT DISORDERS, V115, P395, DOI 10.1016/j.jad.2008.10.007
   HAMILTON M, 1980, J CLIN PSYCHIAT, V41, P21
   Hastings RS, 2004, NEUROPSYCHOPHARMACOL, V29, P952, DOI 10.1038/sj.npp.1300371
   Howes OD, 2011, PSYCHOL MED, V41, P1567, DOI 10.1017/S0033291710001790
   Keener Matthew T, 2007, Curr Psychiatry Rep, V9, P512, DOI 10.1007/s11920-007-0070-2
   Kempton MJ, 2008, ARCH GEN PSYCHIAT, V65, P1017, DOI 10.1001/archpsyc.65.9.1017
   Ladouceur CD, 2008, J AM ACAD CHILD PSY, V47, P532, DOI 10.1097/CHI.0b013e318167656e
   LeDoux J, 2007, CURR BIOL, V17, pR868, DOI 10.1016/j.cub.2007.08.005
   McDonald C, 2004, BIOL PSYCHIAT, V56, P411, DOI 10.1016/j.biopsych.2004.06.021
   McGaugh JL, 2000, SCIENCE, V287, P248, DOI 10.1126/science.287.5451.248
   McGorry P., 2001, EARLY INTERVENTION P, P101
   McGorry P.D., 2001, EARLY STAGES SCHIZOP, P3
   Milham MP, 2005, BIOL PSYCHIAT, V57, P961, DOI 10.1016/j.biopsych.2005.01.038
   Monkul ES, 2007, NEUROSCI LETT, V429, P7, DOI 10.1016/j.neulet.2007.09.074
   Moore GJ, 2000, LANCET, V356, P1241, DOI 10.1016/S0140-6736(00)02793-8
   OVERALL JE, 1962, PSYCHOL REP, V10, P799
   Pfeifer JC, 2008, J AM ACAD CHILD PSY, V47, P1289, DOI 10.1097/CHI.0b013e318185d299
   Phillips ML, 2008, AM J PSYCHIAT, V165, P313, DOI 10.1176/appi.ajp.2007.07071066
   Savitz J, 2010, NEUROIMAGE, V49, P2966, DOI 10.1016/j.neuroimage.2009.11.025
   Singh MK, 2008, J AM ACAD CHILD PSY, V47, P526, DOI 10.1097/CHI.0b013e318167655a
   Soares JC, 1997, BIOL PSYCHIAT, V41, P86, DOI 10.1016/S0006-3223(96)00006-6
   Strakowski SM, 2002, AM J PSYCHIAT, V159, P1841, DOI 10.1176/appi.ajp.159.11.1841
   Takahashi T, 2009, SCHIZOPHR RES, V108, P49, DOI 10.1016/j.schres.2008.12.029
   Usher J, 2010, PSYCHIAT RES-NEUROIM, V182, P1, DOI 10.1016/j.pscychresns.2009.09.004
   Velakoulis D, 2006, ARCH GEN PSYCHIAT, V63, P139, DOI 10.1001/archpsyc.63.2.139
   Yeh PH, 2010, PSYCHIAT RES-NEUROIM, V184, P177, DOI 10.1016/j.pscychresns.2010.07.007
   YOUNG RC, 1978, BRIT J PSYCHIAT, V133, P429, DOI 10.1192/bjp.133.5.429
   Yung AR, 2005, AUST NZ J PSYCHIAT, V39, P964, DOI 10.1080/j.1440-1614.2005.01714.x
   Yung AR, 2003, SCHIZOPHR RES, V60, P21, DOI 10.1016/S0920-9964(02)00167-6
   Yung AR, 1996, SCHIZOPHRENIA BULL, V22, P283, DOI 10.1093/schbul/22.2.283
NR 52
TC 41
Z9 43
U1 0
U2 12
PU ELSEVIER IRELAND LTD
PI CLARE
PA ELSEVIER HOUSE, BROOKVALE PLAZA, EAST PARK SHANNON, CO, CLARE, 00000,
   IRELAND
SN 0925-4927
EI 1872-7506
J9 PSYCHIAT RES-NEUROIM
JI Psychiatry Res. Neuroimaging
PD JAN 30
PY 2012
VL 201
IS 1
BP 34
EP 39
DI 10.1016/j.pscychresns.2011.06.010
PG 6
WC Clinical Neurology; Neuroimaging; Psychiatry
WE Science Citation Index Expanded (SCI-EXPANDED)
SC Neurosciences & Neurology; Psychiatry
GA 912MX
UT WOS:000301805400005
PM 22281200
DA 2022-11-22
ER

PT J
AU Maget, A
   Platzer, M
   Bengesser, SA
   Fellendorf, FT
   Birner, A
   Queissner, R
   Hamm, C
   Reininghaus, B
   Hecker, A
   Tomberger, L
   Pilz, R
   Dalkner, N
   Moll, N
   Schutze, G
   Schwarz, M
   Kapfhammer, HP
   Reininghaus, EZ
AF Maget, Alexander
   Platzer, Martina
   Bengesser, Susanne A.
   Fellendorf, Frederike T.
   Birner, Armin
   Queissner, Robert
   Hamm, Carlo
   Reininghaus, Bernd
   Hecker, Andrzej
   Tomberger, Lukas
   Pilz, Rene
   Dalkner, Nina
   Moll, Natalie
   Schuetze, Gregor
   Schwarz, Markus
   Kapfhammer, Hans P.
   Reininghaus, Eva Z.
TI Differences in Kynurenine Metabolism During Depressive, Manic, and
   Euthymic Phases of Bipolar Affective Disorder
SO CURRENT TOPICS IN MEDICINAL CHEMISTRY
LA English
DT Article
DE Bipolar disorder; Kynurenine; Pteridines; Inflammation; Mood;
   Depression; Mania
ID INDOLEAMINE 2,3-DIOXYGENASE; TRYPTOPHAN BREAKDOWN; RATING-SCALE;
   CYTOKINES; INFLAMMATION; HIPPOCAMPAL; CHALLENGE; INCREASES; IMBALANCE;
   TRANSPORT
AB Background & Objective The kynurenine pathway is involved in inflammatory diseases. Alterations of this pathway were shown in psychiatric entities as well. The aim of this study was to determine whether specific changes in kynurenine metabolism are associated with current mood symptoms in bipolar disorder.
   Methods: Sum scores of the Hamilton Depression Scale, Beck Depression Inventory, and Young Mania Rating Scale were collected from 156 bipolar individuals to build groups of depressive, manic and euthymic subjects according to predefined cut-off scores. Severity of current mood symptoms was correlated with activities of the enzymes kynurenine 3-monooxygenase (ratio of 3-hydroxykynurenine/kynurenine), kynurenine aminotransferase (ratio of kynurenic acid/ kynurenine) and kynureninase (ratio of 3-hydroxyanthranilic acid/ 3-hydroxykynurenine), proxied by ratios of serum concentrations.
   Results: Individuals with manic symptoms showed a shift towards higher kynurenine 3-monooxygenase activity (chi(2) = 7.14, Df - 2,p = .028), compared to euthymic as well as depressed individuals. There were no differences between groups regarding activity of kynurenine aminotransferase and kynureninase. Within the group of depressed patients, Hamilton Depression Scale and kynurenine aminotransferase showed a significant negative correlation (r = -0.41, p = .036), displaying lower metabolism in the direction of kynurenic acid.
   Discussion: Depression severity in bipolar disorder seems to be associated with a decreased synthesis of putative neuroprotective kynurenic acid. Furthermore, higher kynurenine 3-monooxygenase activity in currently manic individuals indicates an increased inflammatory state within bipolar disorder with more severe inflammation during manic episodes. The underlying pathophysiological mechanisms of the different affective episodes could represent parallel mechanisms rather than opposed processes.
C1 [Maget, Alexander; Platzer, Martina; Bengesser, Susanne A.; Fellendorf, Frederike T.; Birner, Armin; Queissner, Robert; Hamm, Carlo; Reininghaus, Bernd; Hecker, Andrzej; Tomberger, Lukas; Pilz, Rene; Dalkner, Nina; Kapfhammer, Hans P.; Reininghaus, Eva Z.] Med Univ Graz, Dept Psychiat & Psychotherapeut Med, Graz, Austria.
   [Moll, Natalie; Schuetze, Gregor; Schwarz, Markus] Munich Univ LMU, Inst Lab Med, Med Ctr, Munich, Germany.
RP Platzer, M (corresponding author), Med Univ Graz, Dept Psychiat & Psychotherapeut Med, Graz, Austria.
EM martina.platzer@medunigraz.at
RI Hecker, Andrzej/AAD-8663-2021
OI Schwarz, Markus/0000-0001-8895-3743; Hecker,
   Andrzej/0000-0002-4493-9891; Fellendorf, Frederike/0000-0001-7215-3848
CR Anderson G, 2016, CURR PHARM DESIGN, V22, P987, DOI 10.2174/1381612822666151214105314
   Anderson G, 2015, CURR PSYCHIAT REP, V17, DOI 10.1007/s11920-014-0541-1
   Badawy A. A., 2015, TARGETING BROADLY PA, P11
   Barbini B, 1996, PSYCHIAT RES, V65, P121, DOI 10.1016/S0165-1781(96)02909-5
   Bay-Richter C, 2015, BRAIN BEHAV IMMUN, V43, P110, DOI 10.1016/j.bbi.2014.07.012
   BECK AT, 1961, ARCH GEN PSYCHIAT, V4, P561, DOI 10.1001/archpsyc.1961.01710120031004
   BENDER DA, 1983, MOL ASPECTS MED, V6, P101, DOI 10.1016/0098-2997(83)90005-5
   Birner A, 2017, PLOS ONE, V12, DOI 10.1371/journal.pone.0172699
   Brietzke E, 2009, J AFFECT DISORDERS, V116, P214, DOI 10.1016/j.jad.2008.12.001
   Campbell BM, 2014, FRONT NEUROSCI-SWITZ, V8, DOI 10.3389/fnins.2014.00012
   Campbell S, 2015, GERRY FITT AND THE SDLP: IN A MINORITY OF ONE, P241
   Capuron L, 2014, CURR PHARM DESIGN, V20, P6048, DOI 10.2174/1381612820666140317110217
   Capuron L, 2011, BIOL PSYCHIAT, V70, P175, DOI 10.1016/j.biopsych.2010.12.006
   Chen YQ, 2009, INT J TRYPTOPHAN RES, V2, P1
   Clarke G, 2009, BMC GASTROENTEROL, V9, DOI 10.1186/1471-230X-9-6
   Connor TJ, 2008, NEUROSCI LETT, V441, P29, DOI 10.1016/j.neulet.2008.06.007
   Dantzer R, 2011, PSYCHONEUROENDOCRINO, V36, P426, DOI 10.1016/j.psyneuen.2010.09.012
   FUKUI S, 1991, J NEUROCHEM, V56, P2007, DOI 10.1111/j.1471-4159.1991.tb03460.x
   Gostner J.M., 2015, TARGETING BROADLY PA, P75
   Guillemin GJ, 2005, J NEUROINFLAMM, V2, DOI 10.1186/1742-2094-2-16
   HAMILTON M, 1960, J NEUROL NEUROSUR PS, V23, P56, DOI 10.1136/jnnp.23.1.56
   Huengsberg M, 1998, CLIN CHEM, V44, P858
   Johansson AS, 2013, J PSYCHIATR RES, V47, P1815, DOI 10.1016/j.jpsychires.2013.08.008
   KIM JP, 1987, NEUROSCIENCE, V23, P423, DOI 10.1016/0306-4522(87)90066-2
   Kim YK, 2007, J AFFECT DISORDERS, V104, P91, DOI 10.1016/j.jad.2007.02.018
   Lackner N, 2016, WORLD J BIOL PSYCHIA, V17, P535, DOI 10.3109/15622975.2015.1046917
   Lau A, 2010, PFLUG ARCH EUR J PHY, V460, P525, DOI 10.1007/s00424-010-0809-1
   Lavebratt C, 2014, MOL PSYCHIATR, V19, P334, DOI 10.1038/mp.2013.11
   Linderholm KR, 2012, SCHIZOPHRENIA BULL, V38, P426, DOI 10.1093/schbul/sbq086
   Mahlknecht P., 2013, FACHARZT NEUROLOGIE, V2013, P8
   Majlath Z, 2015, TARGET BROADLY PATHO, P193
   McIntyre RS, 2010, J AFFECT DISORDERS, V126, P366, DOI 10.1016/j.jad.2010.04.012
   Miller AH, 2009, BIOL PSYCHIAT, V65, P732, DOI 10.1016/j.biopsych.2008.11.029
   Mittal, 2015, TARGETING BROADLY PA, P3
   Molteni R, 2013, EUR NEUROPSYCHOPHARM, V23, P1645, DOI 10.1016/j.euroneuro.2013.03.008
   Munkholm K, 2013, J PSYCHIATR RES, V47, P1119, DOI 10.1016/j.jpsychires.2013.05.018
   Myint AM, 2011, BRAIN BEHAV IMMUN, V25, P1576, DOI 10.1016/j.bbi.2011.05.005
   Myint AM, 2012, FEBS J, V279, P1375, DOI 10.1111/j.1742-4658.2012.08551.x
   Olsson SK, 2010, J PSYCHIATR NEUROSCI, V35, P195, DOI 10.1503/jpn.090180
   Ortiz-Dominguez A, 2007, BIPOLAR DISORD, V9, P596, DOI 10.1111/j.1399-5618.2007.00493.x
   Oxenkrug GF, 2010, ANN NY ACAD SCI, V1199, P1, DOI 10.1111/j.1749-6632.2009.05356.x
   Panaccione I., 2015, NEUROIMMUNOLOGY NEUR, V2, P215, DOI 10.4103/2347-8659.167304
   Pardridge WM, 1998, NEUROCHEM RES, V23, P635, DOI 10.1023/A:1022482604276
   Pfennig A, 2012, NERVENARZT, V83, P568, DOI 10.1007/s00115-011-3415-3
   Platzer M, 2017, PSYCHONEUROENDOCRINO, V81, P144, DOI 10.1016/j.psyneuen.2017.04.015
   Raison CL, 2010, MOL PSYCHIATR, V15, P393, DOI 10.1038/mp.2009.116
   Reininghaus E.Z., J AFFECT DISORD, V171, P33
   Reininghaus EZ, 2014, BIPOLAR DISORD, V16, P432, DOI 10.1111/bdi.12166
   Savitz J, 2015, PSYCHONEUROENDOCRINO, V52, P200, DOI 10.1016/j.psyneuen.2014.11.015
   Schwieler L, 2006, SYNAPSE, V59, P290, DOI 10.1002/syn.20241
   Smarr KL, 2011, ARTHRIT CARE RES, V63, pS454, DOI 10.1002/acr.20556
   Thomas SR, 1999, REDOX REP, V4, P199, DOI 10.1179/135100099101534927
   Wittchen H.-U., 2011, KLIN PSYCHOL PSYCHOT
   Wurfel BE, 2017, TRANSL PSYCHIAT, V7, DOI 10.1038/tp.2017.88
   YOUNG RC, 1978, BRIT J PSYCHIAT, V133, P429, DOI 10.1192/bjp.133.5.429
   Zadori D, 2011, J NEURAL TRANSM, V118, P865, DOI 10.1007/s00702-010-0573-6
   Zunszain PA, 2012, NEUROPSYCHOPHARMACOL, V37, P939, DOI 10.1038/npp.2011.277
NR 57
TC 4
Z9 4
U1 0
U2 0
PU BENTHAM SCIENCE PUBL LTD
PI SHARJAH
PA EXECUTIVE STE Y-2, PO BOX 7917, SAIF ZONE, 1200 BR SHARJAH, U ARAB
   EMIRATES
SN 1568-0266
EI 1873-5294
J9 CURR TOP MED CHEM
JI Curr. Top. Med. Chem.
PY 2020
VL 20
IS 15
BP 1344
EP 1352
DI 10.2174/1568026619666190802145128
PG 9
WC Chemistry, Medicinal
WE Science Citation Index Expanded (SCI-EXPANDED); Social Science Citation Index (SSCI)
SC Pharmacology & Pharmacy
GA MD8WA
UT WOS:000544247300003
PM 31376822
DA 2022-11-22
ER

PT J
AU Bechdolf, A
   Ratheesh, A
   Wood, SJ
   Tecic, T
   Conus, P
   Nelson, B
   Cotton, SM
   Chanen, AM
   Amminger, GP
   Ruhrmann, S
   Schultze-Lutter, F
   Klosterkotter, J
   Polij, PF
   Yung, AR
   Berk, M
   McGorry, PD
AF Bechdolf, A.
   Ratheesh, A.
   Wood, S. J.
   Tecic, T.
   Conus, P.
   Nelson, B.
   Cotton, S. M.
   Chanen, A. M.
   Amminger, G. P.
   Ruhrmann, S.
   Schultze-Lutter, F.
   Klosterkoetter, J.
   Polij, P. Fusar
   Yung, A. R.
   Berk, M.
   McGorry, P. D.
TI Rationale and First Results of Developing At-Risk (Prodromal) Criteria
   for Bipolar Disorder
SO CURRENT PHARMACEUTICAL DESIGN
LA English
DT Review
DE Bipolar disorder; at-risk criteria; prodrome; conversion; prediction;
   mania; depression; neuroprogression
ID ULTRA-HIGH-RISK; RANDOMIZED CONTROLLED-TRIAL; TEMPORAL-LOBE STRUCTURES;
   HIGH-CLINICAL-RISK; EARLY INTERVENTION; MOOD DISORDERS; SCHIZOAFFECTIVE
   DISORDER; PSYCHIATRIC-DISORDERS; LITHIUM PROPHYLAXIS; DEPRESSIVE
   DISORDER
AB Bipolar affective disorder (BD) is a severe, recurrent and disabling disorder with devastating consequences for individuals, families and society. Although these hazards and costs provide a compelling rationale for development of early detection and early intervention strategies in BD, the development of at-risk criteria for first episode mania is still in an early stage of development. In this paper we review the literature with respect to the clinical, neuroantomical and neuropsychological data, which support this goal. We also describe our recently developed bipolar at-risk criteria (BAR). This criteria comprises the peak age range of the first onset of bipolar disorder, genetic risk, presenting with sub-threshold mania, cyclothymic features or depressive symptoms. An initial pilot evaluation of the BAR criteria in 22 subjects indicated conversion rates to proxies of first-episode mania of 23% within 265 days on average, and high specificity and sensitivity of the criteria. If prospective studies confirm the validity of the BAR criteria, then the criteria would have the potential to open up new avenues of research for indicated prevention in BD and might therefore offer opportunities to ameliorate the severity of, or even prevent BD.
C1 [Bechdolf, A.; Tecic, T.; Ruhrmann, S.; Klosterkoetter, J.] Univ Cologne, Dept Psychiat & Psychotherapy, Cologne, Germany.
   [Bechdolf, A.; Nelson, B.; Cotton, S. M.; Chanen, A. M.; Amminger, G. P.; Yung, A. R.; Berk, M.; McGorry, P. D.] Univ Melbourne, Orygen Youth Hlth Res Ctr, Ctr Youth Mental Hlth, Melbourne, Vic, Australia.
   [Conus, P.] Univ Lausanne, Treatment & Early Intervent Psychosis Program TIP, Dept Psychiat CHUV, Clin Cery, CH-1008 Prilly, Switzerland.
   [Conus, P.] Deakin Univ, Geelong, Vic 3217, Australia.
   [Berk, M.] Mental Hlth Res Inst, Parkville, Vic, Australia.
   [Wood, S. J.] Univ Birmingham, Sch Psychol, Birmingham B15 2TT, W Midlands, England.
   [Wood, S. J.] Univ Melbourne, Dept Psychiat, Melbourne Neuropsychiat Ctr, Melbourne, Vic 3010, Australia.
   [Schultze-Lutter, F.] Univ Hosp Child & Adolescent Psychiat, Bern, Switzerland.
   [Ratheesh, A.] Melbourne Hlth, Orygen Youth Hlth Clin Program, Melbourne, Vic, Australia.
   [Polij, P. Fusar] Kings Coll London, Inst Psychiat, London, England.
   [Polij, P. Fusar] Univ Pavia, Dept Hlth Sci, I-27100 Pavia, Italy.
RP Bechdolf, A (corresponding author), Univ Cologne, Dept Psychiat & Psychotherapy, Cologne, Germany.
EM andreas.bechdolf@uk-koeln.de
RI Nelson, Barnaby/ABA-8785-2020; Wood, Stephen J/M-8652-2014; McGorry,
   Patrick/O-4115-2019; Ruhrmann, Stephan/AAG-9470-2020; Berk,
   Michael/M-7891-2013; Berk, Michael/M-3585-2019; Wood,
   Stephen/ABF-4086-2020; Amminger, G. Paul/ABE-1579-2020; Yung,
   Alison/N-6729-2019
OI Nelson, Barnaby/0000-0002-6263-2332; Wood, Stephen
   J/0000-0003-4186-5919; Ruhrmann, Stephan/0000-0002-6022-2364; Berk,
   Michael/0000-0002-5554-6946; Berk, Michael/0000-0002-5554-6946; Wood,
   Stephen/0000-0003-4186-5919; Amminger, G. Paul/0000-0001-8969-4595;
   Yung, Alison/0000-0002-0401-9791; McGorry, Patrick/0000-0002-3789-6168;
   Chanen, Andrew/0000-0003-4468-622X; Conus, Philippe/0000-0002-5832-1910;
   Cotton, Sue/0000-0002-9386-8348
CR AKISKAL HS, 1985, ARCH GEN PSYCHIAT, V42, P996
   AKISKAL HS, 1995, ARCH GEN PSYCHIAT, V52, P114
   Altshuler LL, 2000, BIOL PSYCHIAT, V48, P147, DOI 10.1016/S0006-3223(00)00836-2
   Angst J, 2003, ACTA PSYCHIAT SCAND, V108, P15, DOI 10.1034/j.1600-0447.108.s418.4.x
   Baethge C, 2005, AM J PSYCHIAT, V162, P1008, DOI 10.1176/appi.ajp.162.5.1008
   Balanza-Martinez V, EUR J PHARM, V626, P87
   Balanza-Martinez V, 2008, NEUROSCI BIOBEHAV R, V32, P1426, DOI 10.1016/j.neubiorev.2008.05.019
   Baldessarini RJ, 2001, ANN NY ACAD SCI, V932, P24
   Baldessarini RJ, 2001, ANN NY ACAD SCI, V932, P39
   Baldessarini RJ, 2007, BIPOLAR DISORD, V9, P386, DOI 10.1111/j.1399-5618.2007.00385.x
   Bechdolf A, 2005, BRIT J PSYCHIAT, V187, pS45, DOI 10.1192/bjp.187.48.s45
   Bechdolf A, 2011, AMYGDALA INSUL UNPUB
   Bechdolf A, 2011, BRIT J PSYC IN PRESS
   Bechdolf A, 2010, J AFFECT DISORDERS, V127, P316, DOI 10.1016/j.jad.2010.06.016
   BELL RQ, 1992, PSYCHIATRY, V55, P370
   Berk M, 2007, J AFFECT DISORDERS, V103, P181, DOI 10.1016/j.jad.2007.01.027
   Berk M, 2011, NEUROSCI BIOBEHAV R, V35, P804, DOI 10.1016/j.neubiorev.2010.10.001
   Berk M, 2007, BIPOLAR DISORD, V9, P671, DOI 10.1111/j.1399-5618.2007.00484.x
   Berk M, 2007, MED J AUSTRALIA, V187, pS11
   Berk M, 2011, BIPOLAR DISORD, V13, P87, DOI 10.1111/j.1399-5618.2011.00889.x
   Berk M, 2010, J MENT HEALTH, V19, P113, DOI 10.3109/09638230903469111
   Beyer JL, 2002, BIPOLAR DISORD, V4, P89, DOI 10.1034/j.1399-5618.2002.01157.x
   Birmaher B, 2006, ARCH GEN PSYCHIAT, V63, P175, DOI 10.1001/archpsyc.63.2.175
   Blechert J, 2005, BRIT J CLIN PSYCHOL, V44, P15, DOI 10.1348/014466504X19758
   Bora E, 2009, J AFFECT DISORDERS, V113, P1, DOI 10.1016/j.jad.2008.06.009
   Brambilla P, 2003, J PSYCHIATR RES, V37, P287, DOI 10.1016/S0022-3956(03)00024-4
   Brambilla P, 2001, J PSYCHIATR RES, V35, P313, DOI 10.1016/S0022-3956(01)00036-X
   Broome MR, 2005, SCHIZOPHR RES, V79, P23, DOI 10.1016/j.schres.2005.02.007
   Cannon TD, 2008, ARCH GEN PSYCHIAT, V65, P28, DOI 10.1001/archgenpsychiatry.2007.3
   Carlson GA, 2000, AM J PSYCHIAT, V157, P213, DOI 10.1176/appi.ajp.157.2.213
   Chang K, 2005, J AM ACAD CHILD PSY, V44, P565, DOI 10.1097/01.chi.0000159948.75136.0d
   Conus P, 2008, BIPOLAR DISORD, V10, P555, DOI 10.1111/j.1399-5618.2008.00610.x
   Conus P, 2006, BIPOLAR DISORD, V8, P221, DOI 10.1111/j.1399-5618.2006.00315.x
   Conus P, 2010, J AFFECT DISORDERS, V124, P341, DOI 10.1016/j.jad.2009.12.021
   Correll CU, 2008, J CHILD ADOL PSYCHOP, V18, P475, DOI 10.1089/cap.2007.110
   Correll CU, 2007, SCHIZOPHRENIA BULL, V33, P703, DOI 10.1093/schbul/sbm028
   Correll CU, 2007, BIPOLAR DISORD, V9, P324, DOI 10.1111/j.1399-5618.2007.00487.x
   CORYELL W, 1995, AM J PSYCHIAT, V152, P385
   DelBello MP, 2004, BIPOLAR DISORD, V6, P43, DOI 10.1046/j.1399-5618.2003.00087.x
   DeLisi LE, 2001, SCHIZOPHR RES, V51, P1, DOI 10.1016/S0920-9964(01)00233-X
   Denicoff KD, 1999, J AFFECT DISORDERS, V56, P67, DOI 10.1016/S0165-0327(99)00028-2
   Drevets WC, 1998, MOL PSYCHIATR, V3, P220, DOI 10.1038/sj.mp.4000370
   Duffy A, 2010, J AFFECT DISORDERS, V121, P127, DOI 10.1016/j.jad.2009.05.022
   DUNNER DL, 1974, ARCH GEN PSYCHIAT, V30, P229
   Egeland JA, 2000, J AM ACAD CHILD PSY, V39, P1245, DOI 10.1097/00004583-200010000-00011
   Faedda GL, 2004, BIPOLAR DISORD, V6, P305, DOI 10.1111/j.1399-5618.2004.00128.x
   FAWCETT J, 1987, AM J PSYCHIAT, V144, P35
   Fergus EL, 2003, J AFFECT DISORDERS, V77, P71, DOI 10.1016/S0165-0327(02)00176-3
   Findling RL, 2007, J CLIN PSYCHIAT, V68, P781, DOI 10.4088/JCP.v68n0519
   Franchini L, 1999, EUR ARCH PSY CLIN N, V249, P227, DOI 10.1007/s004060050091
   Fusar-Poli P, J PSYCHIAT IN PRESS
   Fusar-Poli P, 2012, ARCH GEN PSYCHIAT, V69, P220, DOI 10.1001/archgenpsychiatry.2011.1472
   Goodwin F.K., 2007, MANIC DEPRESSIVE ILL
   Hafner H, 2004, EUR ARCH PSY CLIN N, V254, P117, DOI 10.1007/s00406-004-0508-z
   Hajek T, 2009, CAN J PSYCHIAT, V54, P726, DOI 10.1177/070674370905401102
   Hajek T, 2009, J AFFECT DISORDERS, V115, P395, DOI 10.1016/j.jad.2008.10.007
   Hillegers MH, 2005, BIPOLAR DISORD, V7, P344, DOI 10.1111/j.1399-5618.2005.00215.x
   Hirschfeld RMA, 2004, J CLIN PSYCHIAT, V65, P5
   Hirschfeld RMA, 2003, J CLIN PSYCHIAT, V64, P161, DOI 10.4088/JCP.v64n0209
   Howes OD, 2011, PSYCHOL MED, V41, P1567, DOI 10.1017/S0033291710001790
   Jarskog LF, 2007, ANNU REV MED, V58, P49, DOI 10.1146/annurev.med.58.060904.084114
   Kalmar JH, 2009, J AM ACAD CHILD PSY, V48, P636, DOI 10.1097/CHI.0b013e31819f6fbc
   Kapczinski F, 2009, PROG NEURO-PSYCHOPH, V33, P1366, DOI 10.1016/j.pnpbp.2009.07.027
   KELLER MB, 1986, JAMA-J AM MED ASSOC, V255, P3138, DOI 10.1001/jama.255.22.3138
   Kempton MJ, 2008, ARCH GEN PSYCHIAT, V65, P1017, DOI 10.1001/archpsyc.65.9.1017
   Kessing LV, 1998, PSYCHOL MED, V28, P1027, DOI 10.1017/S0033291798006862
   Kessing LV, 1999, J AFFECT DISORDERS, V53, P225, DOI 10.1016/S0165-0327(98)00125-6
   Kessler Ronald C., 1994, International Review of Psychiatry, V6, P365, DOI 10.3109/09540269409023274
   Klosterkotter J, 2001, ARCH GEN PSYCHIAT, V58, P158, DOI 10.1001/archpsyc.58.2.158
   Kochman FJ, 2005, J AFFECT DISORDERS, V85, P181, DOI 10.1016/j.jad.2003.09.009
   KUKOPULOS A, 1980, PHARMAKOPSYCH NEURO, V13, P156
   Lewandowski KE, 2011, PSYCHOL MED, V41, P225, DOI 10.1017/S0033291710001042
   LISH JD, 1994, J AFFECT DISORDERS, V31, P281, DOI 10.1016/0165-0327(94)90104-X
   Lopez-Jaramillo C, 2010, BIPOLAR DISORD, V12, P557, DOI 10.1111/j.1399-5618.2010.00835.x
   Luckenbaugh DA, 2009, BIPOLAR DISORD, V11, P441, DOI 10.1111/j.1399-5618.2009.00684.x
   Lyoo IK, 2002, COMPR PSYCHIAT, V43, P361, DOI 10.1053/comp.2002.34636
   Macneil CA, 2011, EARLY INTERV PSYCHIA, V5, P100, DOI 10.1111/j.1751-7893.2011.00273.x
   MAJ M, 1989, J AFFECT DISORDERS, V17, P237, DOI 10.1016/0165-0327(89)90005-0
   McDonald C, 2004, BIOL PSYCHIAT, V56, P411, DOI 10.1016/j.biopsych.2004.06.021
   McGlashan TH, 2006, AM J PSYCHIAT, V163, P790, DOI 10.1176/appi.ajp.163.5.790
   McGorry PD, 2006, AUST NZ J PSYCHIAT, V40, P616, DOI 10.1080/j.1440-1614.2006.01860.x
   McGorry PD, 2002, ARCH GEN PSYCHIAT, V59, P921, DOI 10.1001/archpsyc.59.10.921
   McGorry PD, 2003, SCHIZOPHRENIA BULL, V29, P771, DOI 10.1093/oxfordjournals.schbul.a007046
   Meyer SE, 2004, DEV PSYCHOPATHOL, V16, P461, DOI 10.1017/S095457940404461X
   Meyer TD, 2005, J AFFECT DISORDERS, V84, P63, DOI 10.1016/j.jad.2004.10.001
   Monkul ES, 2007, NEUROSCI LETT, V429, P7, DOI 10.1016/j.neulet.2007.09.074
   Moore GJ, 2000, LANCET, V356, P1241, DOI 10.1016/S0140-6736(00)02793-8
   Morrison AP, 2004, BRIT J PSYCHIAT, V185, P291, DOI 10.1192/bjp.185.4.291
   Murray CJL, 1996, GLOBAL BURDEN DIS A
   Ozgurdal S, 2009, PSYCHOPATHOLOGY, V42, P337, DOI 10.1159/000232977
   Olsen KA, 2006, ACTA PSYCHIAT SCAND, V113, P247, DOI 10.1111/j.1600-0447.2005.00697.x
   Olvet DM, 2010, SCHIZOPHR RES, V123, P59, DOI 10.1016/j.schres.2010.07.005
   Phillips ML, 2008, AM J PSYCHIAT, V165, P313, DOI 10.1176/appi.ajp.2007.07071066
   Post RM, 2001, DEV PSYCHOPATHOL, V13, P581, DOI 10.1017/S0954579401003091
   Preti A, 2010, SCHIZOPHR RES, V123, P30, DOI 10.1016/j.schres.2010.07.026
   Ratheesh A, 2011, NEUROCOGNITIVE UNPUB
   REGIER DA, 1990, JAMA-J AM MED ASSOC, V264, P2511
   Reichenberg A, 2002, AM J PSYCHIAT, V159, P2027, DOI 10.1176/appi.ajp.159.12.2027
   Rucklidge JJ, 2008, BIPOLAR DISORD, V10, P56, DOI 10.1111/j.1399-5618.2008.00533.x
   Ruhrmann S, 2010, ARCH GEN PSYCHIAT, V67, P241, DOI 10.1001/archgenpsychiatry.2009.206
   Salloum IM, 2000, BIPOLAR DISORD, V2, P269, DOI 10.1034/j.1399-5618.2000.20308.x
   Salvadore G, 2008, EARLY INTERV PSYCHIA, V2, P136, DOI 10.1111/j.1751-7893.2008.00072.x
   Savitz J, 2010, NEUROIMAGE, V49, P2966, DOI 10.1016/j.neuroimage.2009.11.025
   Scott J, 2006, BRIT J PSYCHIAT, V188, P488, DOI 10.1192/bjp.188.5.488
   Simon GE, 1999, PSYCHIATR SERV, V50, P1303, DOI 10.1176/ps.50.10.1303
   Singh MK, 2008, J AM ACAD CHILD PSY, V47, P526, DOI 10.1097/CHI.0b013e318167655a
   Skjelstad DV, 2010, J AFFECT DISORDERS, V126, P1, DOI 10.1016/j.jad.2009.10.003
   Skjelstad DV, 2011, J AFFECT DISORD
   Soares JC, 1997, BIOL PSYCHIAT, V41, P86, DOI 10.1016/S0006-3223(96)00006-6
   Strakowski SM, 2002, AM J PSYCHIAT, V159, P1841, DOI 10.1176/appi.ajp.159.11.1841
   STROBER M, 1992, J AM ACAD CHILD PSY, V31, P606, DOI 10.1097/00004583-199207000-00005
   Swann AC, 1999, AM J PSYCHIAT, V156, P1264
   Tham A, 1997, J CLIN PSYCHIAT, V58, P26, DOI 10.4088/JCP.v58n0105
   Thompson KN, 2003, J AFFECT DISORDERS, V77, P79, DOI 10.1016/S0165-0327(02)00100-3
   Tiihonen J, 2005, AM J PSYCHIAT, V162, P1904, DOI 10.1176/appi.ajp.162.10.1904
   Tijssen MJA, 2010, BRIT J PSYCHIAT, V196, P102, DOI 10.1192/bjp.bp.109.065763
   TOHEN M, 1990, ARCH GEN PSYCHIAT, V47, P1106
   Velakoulis D, 1999, ARCH GEN PSYCHIAT, V56, P133, DOI 10.1001/archpsyc.56.2.133
   WEISSMAN MM, 1988, J AFFECT DISORDERS, V15, P269, DOI 10.1016/0165-0327(88)90024-9
   WYATT RJ, 1995, SOC PSYCH PSYCH EPID, V30, P213
   Yung AR, 2004, SCHIZOPHR RES, V67, P131, DOI 10.1016/S0920-9964(03)00192-0
   Yung AR, 2003, SCHIZOPHR RES, V60, P21, DOI 10.1016/S0920-9964(02)00167-6
   Yung AR, 1998, BRIT J PSYCHIAT, V172, P14, DOI 10.1192/S0007125000297602
   Yung AR, 1996, SCHIZOPHRENIA BULL, V22, P283, DOI 10.1093/schbul/22.2.283
   Zammit S, 2004, ARCH GEN PSYCHIAT, V61, P354, DOI 10.1001/archpsyc.61.4.354
NR 125
TC 62
Z9 62
U1 0
U2 25
PU BENTHAM SCIENCE PUBL LTD
PI SHARJAH
PA EXECUTIVE STE Y-2, PO BOX 7917, SAIF ZONE, 1200 BR SHARJAH, U ARAB
   EMIRATES
SN 1381-6128
EI 1873-4286
J9 CURR PHARM DESIGN
JI Curr. Pharm. Design
PD FEB
PY 2012
VL 18
IS 4
BP 358
EP 375
DI 10.2174/138161212799316226
PG 18
WC Pharmacology & Pharmacy
WE Science Citation Index Expanded (SCI-EXPANDED); Social Science Citation Index (SSCI)
SC Pharmacology & Pharmacy
GA 945ZA
UT WOS:000304315500005
PM 22239567
DA 2022-11-22
ER

PT J
AU Lojko, D
   Stelmach, M
   Suwalska, A
AF Lojko, Dorota
   Stelmach, Marta
   Suwalska, Aleksandra
TI Is diet important in bipolar disorder?
SO PSYCHIATRIA POLSKA
LA English
DT Article
DE bipolar affective disorder; diet
ID VITAMIN-D SUPPLEMENTATION; SERUM ZINC CONCENTRATION; N-ACETYL CYSTEINE;
   DEPRESSIVE SYMPTOMS; MEDITERRANEAN DIET; NEUROTROPHIC FACTOR; KETOGENIC
   DIET; ADJUNCTIVE TREATMENT; OXIDATIVE STRESS; D DEFICIENCY
AB In recent years it has been increasingly indicated that diet/nutrition is important in the pathogenesis, course and effectiveness of treatment of various mental disorders. Most of the research published so far has focused on the role of nutrition and nutrients in the development and treatment of depression. The results indicated a relationship between diet and risk of depression. Few studies have examined the relationship between diet and bipolar disorder (BD), although it can be assumed that some of the observations related to people with depression may be related to BD. The authors present an overview of the relationship between diet and bipolar disorder and the use of dietary interventions in the treatment of BD. They also discuss the use of nutrients, including polyunsaturated fatty acids, N-acetylcysteine, vitamin D, folic acid, and zinc, in the treatment of BD. For patients, the supplementation of mood disorders treatment with dietary recommendations, supplementation with selected nutrients, supplementation of microntarients, may provide - in addition to indirect and direct effect on brain function - the possibility of greater co-participation in the treatment, enhancing the sense of control, coping, which may have a significant effect on the course of BD and the effectiveness of its treatment.
C1 [Lojko, Dorota; Suwalska, Aleksandra] Poznan Univ Med Sci, Dept Adult Psychiat, Szpitalna St 27-33, PL-60572 Poznan, Poland.
   [Stelmach, Marta] German Inst Human Nutr Potsdam Rehbrucke, Dept Epidemiol, Nuthetal, Germany.
   [Stelmach, Marta] Poznan Univ Med Sci, Dept Pediat Gastroenterol & Metab Dis, Poznan, Poland.
   [Suwalska, Aleksandra] Poznan Univ Med Sci, Lab Neuropsychobiol, Dept Psychiat, Poznan, Poland.
RP Lojko, D (corresponding author), Poznan Univ Med Sci, Dept Adult Psychiat, Szpitalna St 27-33, PL-60572 Poznan, Poland.
CR Anglin RES, 2013, BRIT J PSYCHIAT, V202, P100, DOI 10.1192/bjp.bp.111.106666
   Barbaresko J, 2013, NUTR REV, V71, P511, DOI 10.1111/nure.12035
   Behzadi AH, 2009, ACTA PSYCHIAT SCAND, V120, P441, DOI 10.1111/j.1600-0447.2009.01368.x
   Berk M, 2011, NEUROSCI BIOBEHAV R, V35, P804, DOI 10.1016/j.neubiorev.2010.10.001
   Berk M, 2008, BIOL PSYCHIAT, V64, P468, DOI 10.1016/j.biopsych.2008.04.022
   Berk M, 2013, TRENDS PHARMACOL SCI, V34, P167, DOI 10.1016/j.tips.2013.01.001
   Berk M, 2011, J AFFECT DISORDERS, V135, P389, DOI 10.1016/j.jad.2011.06.005
   Beyer JL, 2016, PSYCHIAT CLIN N AM, V39, P75, DOI 10.1016/j.psc.2015.10.003
   Boerman R, 2016, J CLIN PSYCHOPHARM, V36, P588, DOI 10.1097/JCP.0000000000000580
   Calkin CV, 2015, BRIT J PSYCHIAT, V206, P52, DOI 10.1192/bjp.bp.114.152850
   Church WH, 2014, NEUROSCI LETT, V571, P1, DOI 10.1016/j.neulet.2014.04.016
   Connolly Kevin R, 2011, Prim Care Companion CNS Disord, V13, DOI 10.4088/PCC.10r01097
   COPPEN A, 1986, J AFFECT DISORDERS, V10, P9, DOI 10.1016/0165-0327(86)90043-1
   Crider KS, 2012, ADV NUTR, V3, P21, DOI 10.3945/an.111.000992
   Dash S, 2015, CURR OPIN PSYCHIATR, V28, P1, DOI 10.1097/YCO.0000000000000117
   Dean OM, 2011, NEUROSCI LETT, V499, P149, DOI 10.1016/j.neulet.2011.05.027
   Elmslie JL, 2001, J CLIN PSYCHIAT, V62, P486, DOI 10.4088/JCP.v62n0614
   Eyles DW, 2013, FRONT NEUROENDOCRIN, V34, P47, DOI 10.1016/j.yfrne.2012.07.001
   Fagiolini Andrea, 2007, Curr Psychiatry Rep, V9, P521, DOI 10.1007/s11920-007-0071-1
   Fava Maurizio, 2011, J Clin Psychiatry, V72, pe25, DOI 10.4088/JCP.11012tx1c
   Fava M, 2009, J CLIN PSYCHIAT, V70, P12, DOI 10.4088/JCP.8157su1c.03
   Fito M, 2007, ARCH INTERN MED, V167, P1195, DOI 10.1001/archinte.167.11.1195
   Fond G, 2013, PSYCHIAT RES, V209, P253, DOI 10.1016/j.psychres.2012.12.018
   Goldstein BI, 2009, J CLIN PSYCHIAT, V70, P1078, DOI 10.4088/JCP.08r04505
   Gowda U, 2015, NUTRITION, V31, P421, DOI 10.1016/j.nut.2014.06.017
   Holt EM, 2009, J AM DIET ASSOC, V109, P414, DOI 10.1016/j.jada.2008.11.036
   Isingrini E, 2010, PLOS ONE, V5, DOI 10.1371/journal.pone.0010404
   Jacka FN, 2017, BMC MED, V15, DOI 10.1186/s12916-017-0791-y
   Jacka FN, 2015, BMC MED, V13, DOI 10.1186/s12916-015-0461-x
   Jacka FN, 2011, J AFFECT DISORDERS, V129, P332, DOI 10.1016/j.jad.2010.09.004
   Jarrett SG, 2008, J NEUROCHEM, V106, P1044, DOI 10.1111/j.1471-4159.2008.05460.x
   Kilbourne AM, 2007, BIPOLAR DISORD, V9, P443, DOI 10.1111/j.1399-5618.2007.00386.x
   Kishi T, 2015, INT HEART J, V56, P110, DOI 10.1536/ihj.14-168
   Koopman KE, 2013, MOL METAB, V2, P417, DOI 10.1016/j.molmet.2013.07.006
   Krishna S, 2015, NEUROSCIENCE, V297, P170, DOI 10.1016/j.neuroscience.2015.03.068
   Lai J, 2012, J AFFECT DISORDERS, V136, pE31, DOI 10.1016/j.jad.2011.06.022
   Lai JS, 2014, AM J CLIN NUTR, V99, P181, DOI 10.3945/ajcn.113.069880
   Lala SV, 2012, J GERIATR PSYCH NEUR, V25, P20, DOI 10.1177/0891988712436683
   Liu X, 2014, PHYSIOL BEHAV, V130, P99, DOI 10.1016/j.physbeh.2014.03.028
   Lopresti AL, 2015, J ALTERN COMPLEM MED, V21, P733, DOI 10.1089/acm.2015.0125
   Macedo D, 2017, J AFFECT DISORDERS, V208, P22, DOI 10.1016/j.jad.2016.09.012
   Maletic V, 2014, FRONT PSYCHIATRY, V5, DOI 10.3389/fpsyt.2014.00098
   Malhi GS, ROYAL AUSTR NZ COLL
   Marin IA, 2017, SCI REP-UK, V7, DOI 10.1038/srep43859
   McLaren Kimberly D, 2004, Ann Gen Hosp Psychiatry, V3, P7, DOI 10.1186/1475-2832-3-7
   Miller C, 2014, CURR PSYCHIAT REP, V16, DOI 10.1007/s11920-014-0499-z
   Miller SB, 2014, J AFFECT DISORD S1, V169, P3
   Mischoulon D, 2013, PSYCHIAT CLIN N AM, V36, P15, DOI 10.1016/j.psc.2012.12.002
   Moerman DE, 2002, ANN INTERN MED, V136, P471, DOI 10.7326/0003-4819-136-6-200203190-00011
   Morris DW, 2008, J ALTERN COMPLEM MED, V14, P277, DOI 10.1089/acm.2007.0663
   Nettleton JA, 2006, AM J CLIN NUTR, V83, P1369, DOI 10.1093/ajcn/83.6.1369
   Nierenbereg AA, 2017, J AFFECT DISORDERS, V207, P429, DOI 10.1016/j.jad.2016.09.053
   Noaghiul S, 2003, AM J PSYCHIAT, V160, P2222, DOI 10.1176/appi.ajp.160.12.2222
   Noguchi R, 2013, J NUTR SCI VITAMINOL, V59, P115, DOI 10.3177/jnsv.59.115
   Numakawa T, 2014, FRONT PSYCHIATRY, V5, DOI 10.3389/fpsyt.2014.00136
   Opie RS, 2015, PUBLIC HEALTH NUTR, V18, P2074, DOI 10.1017/S1368980014002614
   Owen RT, 2013, DRUG TODAY, V49, P791, DOI 10.1358/dot.2013.49.12.2086138
   Pawelczyk A, 2008, PSYCHIATR PSYCHOL KL, V8, P178
   Phelps JR, 2013, NEUROCASE, V19, P423, DOI 10.1080/13554794.2012.690421
   Psaltopoulou T, 2013, ANN NEUROL, V74, P580, DOI 10.1002/ana.23944
   Rahe C, 2014, EUR J NUTR, V53, P997, DOI 10.1007/s00394-014-0652-9
   Rakofsky JJ, 2014, DEPRESS ANXIETY, V31, P379, DOI 10.1002/da.22220
   Rees K, 2013, COCHRANE DB SYST REV, DOI 10.1002/14651858.CD002128.pub4
   Reininghaus EZ, 2015, J AFFECT DISORDERS, V171, P33, DOI 10.1016/j.jad.2014.09.006
   Rosenblat JD, 2016, PSYCHIAT CLIN N AM, V39, P125, DOI 10.1016/j.psc.2015.09.006
   Sanchez-Villegas A, 2011, NUTR NEUROSCI, V14, P195, DOI 10.1179/1476830511Y.0000000011
   Sarris J, 2017, AUSTRALAS PSYCHIATRY, V25, P369, DOI 10.1177/1039856216689533
   Sarris J, 2015, LANCET PSYCHIAT, V2, P271, DOI 10.1016/S2215-0366(14)00051-0
   Sarris J, 2011, BIPOLAR DISORD, V13, P454, DOI 10.1111/j.1399-5618.2011.00945.x
   Selhub EM, 2014, J PHYSIOL ANTHROPOL, V33, DOI 10.1186/1880-6805-33-2
   Shaffer JA, 2014, PSYCHOSOM MED, V76, P190, DOI 10.1097/PSY.0000000000000044
   Siwek M, 2017, PSYCHIATR POL, V51, P469, DOI 10.12740/PP/OnlineFirst/65250
   Siwek M, 2015, PSYCHIATR POL, V49, P1277, DOI 10.12740/PP/OnlineFirst/42047
   Siwek M, 2016, J AFFECT DISORDERS, V190, P272, DOI 10.1016/j.jad.2015.10.026
   Stover PJ, 2017, CURR OPIN BIOTECH, V44, P146, DOI 10.1016/j.copbio.2017.01.006
   Styczen K, 2017, METAB BRAIN DIS, V32, P97, DOI 10.1007/s11011-016-9888-9
   Mitjavila MT, 2013, CLIN NUTR, V32, P172, DOI 10.1016/j.clnu.2012.08.002
   Wakabayashi C, 2015, PSYCHOPHARMACOLOGY, V232, P4393, DOI 10.1007/s00213-015-4068-x
   Wallace CJK, 2017, ANN GEN PSYCHIATR, V16, DOI 10.1186/s12991-017-0138-2
   Wilczynska A, 2013, PSYCHIATR POL, V47, P657
   Willett W. C., 2006, Disease control priorities in developing countries, P833
   Zainuddin MSA, 2012, BRIT MED BULL, V103, P89, DOI 10.1093/bmb/lds021
NR 82
TC 12
Z9 12
U1 1
U2 5
PU WYDAWNICZY POLSKIEGO TOWARZYSTWA
PI CRACOW
PA LENARTOWICZA 14 STRREET,, CRACOW, 31-138, POLAND
SN 0033-2674
J9 PSYCHIATR POL
JI Psychiatr. Pol.
PY 2018
VL 52
IS 5
BP 783
EP 795
DI 10.12740/PP/OnlineFirst/78703
PG 13
WC Psychiatry
WE Science Citation Index Expanded (SCI-EXPANDED)
SC Psychiatry
GA HF8UT
UT WOS:000454518400002
PM 30584813
OA gold
DA 2022-11-22
ER

PT J
AU Bauer, M
   Whybrow, PC
AF Bauer, M.
   Whybrow, P. C.
TI Role of thyroid hormone therapy in depressive disorders
SO JOURNAL OF ENDOCRINOLOGICAL INVESTIGATION
LA English
DT Review
DE Levothyroxine; Triiodothyronine; Thyroid hormone treatment; Bipolar
   disorder; Major depression
ID BIPOLAR AFFECTIVE-DISORDER; HIGH-DOSE LEVOTHYROXINE; BONE-MINERAL
   DENSITY; L-THYROXINE; REFRACTORY DEPRESSION; MAINTENANCE TREATMENT;
   POSTMENOPAUSAL WOMEN; DOUBLE-BLIND; TRIIODOTHYRONINE; MOOD
AB Purpose The close association among thyroid metabolism, mood disorders and behavior has long been known. The old and modern uses of thyroid hormones to modulate the expression of depression and bipolar disorder and to improve clinical outcome when used in conjunction with psychotropic medications. Methods A literature search was performed to identify studies investigating the effects of thyroid hormone treatment in patient s with mood disorders. Results The successful modification of mood disorders with thyroid hormone underscores the association between endocrine and cerebral systems in these disorders. Thyroid hormones have a profound influence on behavior and appear to be capable of modulating the phenotypic expression of major mood disorders. In fact, there is evidence that triiodothyronine (LT3) may accelerate the antidepressant response to antidepressants, and studies suggest that LT3 also may augment the response to antidepressants in refractory depression. Add-on treatment with supraphysiologic doses of levothyroxine (LT4) has shown efficacy in open-label and in placebo-controlled studies, including in rapid cycling and prophylaxis-resistant bipolar disorder, and with acute refractory uni- or bipolar depression. Functional brain-imaging studies (PET) demonstrated that administration of supraphysiologic LT4 improves depressive symptoms in patients with bipolar depression by modulating cerebral activity in the anterior limbic network. Conclusion The add-on administration of supraphysiologic doses of LT4 is a promising strategy in patients with refractory bipolar and depressive mood disorders.
C1 [Bauer, M.] Tech Univ Dresden, Univ Hosp Carl Gustav Carus, Dept Psychiat & Psychotherapy, Fetscherstr 74, D-01307 Dresden, Germany.
   [Whybrow, P. C.] Univ Calif Los Angeles UCLA, Dept Psychiat & Biobehav Sci, Semel Inst Neurosci & Human Behav, Los Angeles, CA USA.
RP Bauer, M (corresponding author), Tech Univ Dresden, Univ Hosp Carl Gustav Carus, Dept Psychiat & Psychotherapy, Fetscherstr 74, D-01307 Dresden, Germany.
EM michael.bauer@uniklinikum-dresden.de
FU Projekt DEAL
FX Open Access funding enabled and organized by Projekt DEAL. There was no
   funding for this review.
CR Afflelou S, 1997, ENCEPHALE, V23, P209
   Altshuler LL, 2001, AM J PSYCHIAT, V158, P1617, DOI 10.1176/appi.ajp.158.10.1617
   Appelhof BC, 2004, J CLIN ENDOCR METAB, V89, P6271, DOI 10.1210/jc.2004-1147
   Aronson R, 1996, ARCH GEN PSYCHIAT, V53, P842, DOI 10.1001/archpsyc.1996.01830090090013
   Bauer M, 2008, J NEUROENDOCRINOL, V20, P1101, DOI 10.1111/j.1365-2826.2008.01774.x
   Bauer M, 2005, MOL PSYCHIATR, V10, P456, DOI 10.1038/sj.mp.4001647
   Bauer M, 2004, J AFFECT DISORDERS, V83, P183, DOI 10.1016/j.jad.2004.08.011
   Bauer M, 2016, MOL PSYCHIATR, V21, P229, DOI 10.1038/mp.2014.186
   Bauer M, 2001, World J Biol Psychiatry, V2, P59
   Bauer M, 2002, NEUROPSYCHOPHARMACOL, V27, P620
   Bauer M, 1998, NEUROPSYCHOPHARMACOL, V18, P444, DOI 10.1016/S0893-133X(97)00181-4
   Bauer M, 2002, MOL PSYCHIATR, V7, P140, DOI 10.1038/sj.mp.4000963
   Bauer M, 2002, J AFFECT DISORDERS, V68, P285, DOI 10.1016/S0165-0327(00)00363-3
   Bauer M, 2001, J AFFECT DISORDERS, V64, P35, DOI 10.1016/S0165-0327(00)00215-9
   BAUER MS, 1990, ARCH GEN PSYCHIAT, V47, P435
   BAUMGARTNER A, 1994, NEUROPSYCHOPHARMACOL, V10, P183, DOI 10.1038/npp.1994.20
   Biondi B, 2010, THYROID, V20, P135, DOI 10.1089/thy.2009.0311
   Blum MR, 2015, JAMA-J AM MED ASSOC, V313, P2055, DOI 10.1001/jama.2015.5161
   BRAVERMAN LE, 1973, J CLIN INVEST, V52, P1010, DOI 10.1172/JCI107265
   Clinical Society of London, 1988, T CLIN SOC LONDON, V21, P18
   Cooper, 2013, THYROID FUNDAMENTAL, P596
   Cooper, 2013, WERNER INGBARS THYRO, P475
   Cooper-Kazaz R, 2007, ARCH GEN PSYCHIAT, V64, P679, DOI 10.1001/archpsyc.64.6.679
   Dayan CM, 2009, NAT REV ENDOCRINOL, V5, P211, DOI 10.1038/nrendo.2009.19
   FLACH FF, 1958, AM J PSYCHIAT, V114, P841, DOI 10.1176/ajp.114.9.841
   Flynn RW, 2010, J CLIN ENDOCR METAB, V95, P186, DOI 10.1210/jc.2009-1625
   Gjessing R, 1938, J MENT SCI, V84, P610
   Gyulai L, 2003, BIOL PSYCHIAT, V53, P899, DOI 10.1016/S0006-3223(02)01573-1
   Gyulai L, 2001, J AFFECT DISORDERS, V66, P185, DOI 10.1016/S0165-0327(00)00306-2
   Hennessey JV, 2017, ENDOCRINE, V55, P6, DOI 10.1007/s12020-016-1199-8
   Hesselink ENK, 2015, J CLIN ENDOCR METAB, V100, P4563, DOI 10.1210/jc.2015-2782
   Kelly T, 2009, J AFFECT DISORDERS, V116, P222, DOI 10.1016/j.jad.2008.12.010
   Kung AWC, 1996, J CLIN ENDOCR METAB, V81, P1232, DOI 10.1210/jc.81.3.1232
   Miller KJ, 2007, J NEUROPSYCH CLIN N, V19, P132, DOI 10.1176/appi.neuropsych.19.2.132
   Miller KJ, 2006, INT J NEUROSCI, V116, P895, DOI 10.1080/00207450600550154
   OKUNO Y, 1988, JPN J PSYCHIAT NEUR, V42, P763
   Pilhatsch M, 2019, INT J BIPOLAR DISORD, V7, DOI 10.1186/s40345-019-0155-y
   Pilhatsch M, 2018, J AFFECT DISORDERS, V238, P213, DOI 10.1016/j.jad.2018.05.034
   Prange, 1974, THYROID AXIS DRUGS B, P49
   PRANGE AJ, 1969, AM J PSYCHIAT, V126, P457, DOI 10.1176/ajp.126.4.457
   REICHLIN S, 1967, J CLIN ENDOCR METAB, V27, P251, DOI 10.1210/jcem-27-2-251
   Ricken R, 2012, J AFFECT DISORDERS, V136, pE89, DOI 10.1016/j.jad.2011.06.011
   ROSS DS, 1987, AM J MED, V82, P1167, DOI 10.1016/0002-9343(87)90219-1
   Rudas S, 1999, BIOL PSYCHIAT, V45, P229, DOI 10.1016/S0006-3223(98)00033-X
   Stamm TJ, 2014, J CLIN PSYCHIAT, V75, P162, DOI 10.4088/JCP.12m08305
   STANCER HC, 1982, ARCH GEN PSYCHIAT, V39, P311
   TOFT AD, 1994, NEW ENGL J MED, V331, P174
   Walshaw PD, 2018, BIPOLAR DISORD, V20, P594, DOI 10.1111/bdi.12657
   Wang LY, 2015, THYROID, V25, P300, DOI 10.1089/thy.2014.0287
   WHYBROW PC, 1969, ARCH GEN PSYCHIAT, V20, P48
   WHYBROW PC, 1981, ARCH GEN PSYCHIAT, V38, P106
   WHYBROW PC, 1972, ARCH GEN PSYCHIAT, V26, P242
NR 52
TC 8
Z9 8
U1 0
U2 7
PU SPRINGER
PI NEW YORK
PA ONE NEW YORK PLAZA, SUITE 4600, NEW YORK, NY, UNITED STATES
SN 0391-4097
EI 1720-8386
J9 J ENDOCRINOL INVEST
JI J. Endocrinol. Invest.
PD NOV
PY 2021
VL 44
IS 11
BP 2341
EP 2347
DI 10.1007/s40618-021-01600-w
EA JUN 2021
PG 7
WC Endocrinology & Metabolism
WE Science Citation Index Expanded (SCI-EXPANDED); Social Science Citation Index (SSCI)
SC Endocrinology & Metabolism
GA WD9NH
UT WOS:000661787300001
PM 34129186
OA hybrid, Green Published
DA 2022-11-22
ER

PT J
AU Hou, LP
   Faraci, G
   Chen, DTW
   Kassem, L
   Schulze, TG
   Shugart, YY
   McMahon, FJ
AF Hou, Liping
   Faraci, Gloria
   Chen, David T. W.
   Kassem, Layla
   Schulze, Thomas G.
   Shugart, Yin Yao
   McMahon, Francis J.
TI Amish revisited: next-generation sequencing studies of psychiatric
   disorders among the Plain people
SO TRENDS IN GENETICS
LA English
DT Review
DE bipolar disorder; identity by descent; homozygosity; Mennonite;
   Anabaptist
ID OLD ORDER AMISH; BIPOLAR AFFECTIVE-DISORDER; RARE VARIANTS; GENOME;
   DISEASE; ASSOCIATION; MUTATIONS; DESCENT; LOCI; RELATIVES
AB The rapid development of next-generation sequencing (NGS) technology has led to renewed interest in the potential contribution of rarer forms of genetic variation to complex non-mendelian phenotypes such as psychiatric illnesses. Although challenging, family-based studies offer some advantages, especially in communities with large families and a limited number of founders. Here we revisit family-based studies of mental illnesses in traditional Amish and Mennonite communities - known collectively as the Plain people. We discuss the new opportunities for NGS in these populations, with particular emphasis on investigating psychiatric disorders. We also address some of the challenges facing NGS-based studies of complex phenotypes in founder populations.
C1 [Hou, Liping; Faraci, Gloria; Chen, David T. W.; Kassem, Layla; McMahon, Francis J.] NIMH, Human Genet Branch, Intramural Res Program, NIH,US Dept HHS, Bethesda, MD 20892 USA.
   [Schulze, Thomas G.] Univ Gottingen, Dept Psychiat & Psychotherapy, D-37073 Gottingen, Germany.
   [Shugart, Yin Yao] NIMH, Unit Stat Genom, Intramural Res Program, NIH,US Dept HHS, Bethesda, MD 20892 USA.
RP McMahon, FJ (corresponding author), NIMH, Human Genet Branch, Intramural Res Program, NIH,US Dept HHS, Bethesda, MD 20892 USA.
EM mcmahonf@mail.nih.gov
RI McMahon, Francis J/A-7290-2009; Hou, Liping/G-1648-2011
OI McMahon, Francis J/0000-0002-9469-305X; Hou, Liping/0000-0003-3972-245X;
   YAO, YIN/0000-0003-3053-8429
FU NIMH Intramural Research Program; NATIONAL INSTITUTE OF MENTAL HEALTH
   [ZIAMH002810, ZIAMH002843] Funding Source: NIH RePORTER
FX Supported by the NIMH Intramural Research Program. We thank Daniel
   Weaver (Holmes County, OH) and Dr Richard Stevick (Messiah College,
   Lebanon, PA) for critical review of the manuscript.
CR Beck SJ, 2010, J CLIN CHILD ADOLESC, V39, P825, DOI 10.1080/15374416.2010.517162
   Bilguvar K, 2010, NATURE, V467, P207, DOI 10.1038/nature09327
   Brooks P, 2009, BMC GENET, V10, DOI 10.1186/1471-2156-10-16
   Browning SR, 2012, ANNU REV GENET, V46, P617, DOI 10.1146/annurev-genet-110711-155534
   Cirulli ET, 2010, NAT REV GENET, V11, P415, DOI 10.1038/nrg2779
   Dunham I, 2012, NATURE, V489, P57, DOI 10.1038/nature11247
   EGELAND JA, 1989, GENET EPIDEMIOL, V6, P195, DOI 10.1002/gepi.1370060135
   EGELAND JA, 1987, NATURE, V325, P783, DOI 10.1038/325783a0
   EGELAND JA, 1983, AM J PSYCHIAT, V140, P56
   Egeland JA, 1972, DESCENDANTS CHRISTIA
   Egeland JA, 2012, J AFFECT DISORDERS, V142, P186, DOI 10.1016/j.jad.2012.04.023
   Ercan-Sencicek AG, 2010, NEW ENGL J MED, V362, P1901, DOI 10.1056/NEJMoa0907006
   Ginns EI, 1998, P NATL ACAD SCI USA, V95, P15531, DOI 10.1073/pnas.95.26.15531
   Hostetler J. A., 1993, AMISH SOC, DOI 10.2307/539066
   HOUWEN RHJ, 1994, NAT GENET, V8, P380, DOI 10.1038/ng1294-380
   Hurst CharlesE., 2010, AMISH PARADOX DIVERS
   KELSOE JR, 1989, NATURE, V342, P238, DOI 10.1038/342238a0
   Kraybill DB., 2001, RIDDLE AMISH CULTURE
   Kurotaki N, 2011, PLOS ONE, V6, DOI 10.1371/journal.pone.0020589
   Lee WJ, 2010, BMC MED GENET, V11, DOI 10.1186/1471-2350-11-68
   Li BS, 2008, AM J HUM GENET, V83, P311, DOI 10.1016/j.ajhg.2008.06.024
   Li Y, 2009, ANNU REV GENOM HUM G, V10, P387, DOI 10.1146/annurev.genom.9.081307.164242
   Liu DJJ, 2010, AM J HUM GENET, V87, P790, DOI 10.1016/j.ajhg.2010.10.025
   Lupski JR, 2011, CELL, V147, P32, DOI 10.1016/j.cell.2011.09.008
   Lupski JR, 2010, NEW ENGL J MED, V362, P1181, DOI 10.1056/NEJMoa0908094
   MCKUSICK VA, 1964, B JOHNS HOPKINS HOSP, V115, P203
   Morrow EM, 2008, SCIENCE, V321, P218, DOI 10.1126/science.1157657
   Morton DH, 2002, PEDIATRICS, V109, P999, DOI 10.1542/peds.109.6.999
   Musunuru K, 2010, NEW ENGL J MED, V363, P2220, DOI 10.1056/NEJMoa1002926
   Ng SB, 2010, NAT GENET, V42, P790, DOI 10.1038/ng.646
   Pritchard JK, 2001, AM J HUM GENET, V69, P124, DOI 10.1086/321272
   Puffenberger EG, 2012, PLOS ONE, V7, DOI 10.1371/journal.pone.0028936
   Schaffner SF, 2004, NAT REV GENET, V5, P43, DOI 10.1038/nrg1247
   Shaw JA, 2005, J AM ACAD CHILD PSY, V44, P1104, DOI 10.1097/01.chi.0000177052.26476.e5
   Shugart YY, 2012, BMC GENOMICS, V13, DOI 10.1186/1471-2164-13-667
   Shuldiner AR, 2009, JAMA-J AM MED ASSOC, V302, P849, DOI 10.1001/jama.2009.1232
   Sobreira NLM, 2010, PLOS GENET, V6, DOI 10.1371/journal.pgen.1000991
   Strauss KA, 2006, EUR J PEDIATR, V165, P306, DOI 10.1007/s00431-005-0055-2
   Strauss KA, 2009, ANNU REV GENOM HUM G, V10, P513, DOI 10.1146/annurev-genom-082908-150040
   TEMEERMAN GJ, 1995, CLIN EXP ALLERGY, V25, P97
   Thornton T, 2010, AM J HUM GENET, V86, P172, DOI 10.1016/j.ajhg.2010.01.001
NR 41
TC 17
Z9 17
U1 0
U2 22
PU ELSEVIER SCIENCE LONDON
PI LONDON
PA 84 THEOBALDS RD, LONDON WC1X 8RR, ENGLAND
SN 0168-9525
J9 TRENDS GENET
JI Trends Genet.
PD JUL
PY 2013
VL 29
IS 7
BP 412
EP 418
DI 10.1016/j.tig.2013.01.007
PG 7
WC Genetics & Heredity
WE Science Citation Index Expanded (SCI-EXPANDED)
SC Genetics & Heredity
GA 191NK
UT WOS:000322419600006
PM 23422049
OA Green Accepted
DA 2022-11-22
ER

PT J
AU Guzman-Parra, J
   Rivas, F
   Strohmaier, J
   Forstner, A
   Streit, F
   Auburger, G
   Propping, P
   Orozco-Diaz, G
   Gonzalez, MJ
   Gil-Flores, S
   Cabaleiro-Fabeiro, FJ
   del Rio-Noriega, F
   Perez-Perez, F
   Haro-Gonzalez, J
   de Diego-Otero, Y
   Romero-Sanchiz, P
   Moreno-Kustner, B
   Cichon, S
   Nothen, MM
   Rietschel, M
   Mayoral, F
AF Guzman-Parra, Jose
   Rivas, Fabio
   Strohmaier, Jana
   Forstner, Andreas
   Streit, Fabian
   Auburger, Georg
   Propping, Peter
   Orozco-Diaz, Guillermo
   Jose Gonzalez, Maria
   Gil-Flores, Susana
   Javier Cabaleiro-Fabeiro, Francisco
   del Rio-Noriega, Francisco
   Perez-Perez, Fermin
   Haro-Gonzalez, Jesus
   de Diego-Otero, Yolanda
   Romero-Sanchiz, Pablo
   Moreno-Kustner, Berta
   Cichon, Sven
   Nothen, Markus M.
   Rietschel, Marcella
   Mayoral, Fermin
TI The Andalusian Bipolar Family (ABiF) Study: Protocol and sample
   description
SO REVISTA DE PSIQUIATRIA Y SALUD MENTAL
LA Spanish
DT Article
DE Bipolar dosorder; Genetic research; Pedigree; Mood disorders
ID MAJOR DEPRESSIVE DISORDER; GENOME-WIDE ASSOCIATION;
   PSYCHIATRIC-DISORDERS; SUSCEPTIBILITY LOCUS; CLINICAL-FEATURES; GLOBAL
   BURDEN; DISEASE; CRITERIA; LINKAGE; INSTRUMENT
AB Introduction: Here, we present the first description of the Andalusian Bipolar Family (ABiF) Study. This longitudinal investigation of families from Andalusia, Spain commenced in 1997 with the aim of elucidating the molecular genetic causes of bipolar affective disorder. The cohort has since contributed to a number of key genetic findings, as reported in international journals. However, insight into the genetic underpinnings of the disorder in these families remains limited.
   Method: In the initial 1997-2003 study phase, 100 multiplex bipolar disorder and other mood disorder families were recruited. The ongoing second phase of the project commenced in 2013, and involves follow-up of a subgroup of the originally recruited families. The aim of the follow-up investigation is to generate: i) longitudinal clinical data; ii) results from detailed neuropsychological assessments; and iii) a more extensive collection of biomaterials for future molecular biological studies.
   Results: The ABiF Study will thus generate a valuable resource for future investigations into the aetiology of bipolar affective disorder; in particular the causes of high disease loading within multiply affected families.
   Discussion: We discuss the value of this approach in terms of new technologies for the identification of high-penetrance genetic factors. These new technologies include exome and whole genome sequencing, and the use of induced pluripotent stem cells or model organisms to determine functional consequences. (C) 2017 SEP y SEPB. Published by Elsevier Espana, S.L.U. All rights reserved.
C1 [Guzman-Parra, Jose; Rivas, Fabio; Jose Gonzalez, Maria; de Diego-Otero, Yolanda; Romero-Sanchiz, Pablo; Nothen, Markus M.; Mayoral, Fermin] Hosp Reg Univ Malaga, Inst Biomed Malaga IBIMA, Unidad Salud Mental, Malaga, Spain.
   [Strohmaier, Jana; Streit, Fabian; Rietschel, Marcella] Heidelberg Univ, Fac Med Mannheim, Inst Cent Salud Mental, Dept Epidemiol Genet Psiquiatria, Mannheim, Germany.
   [Forstner, Andreas; Propping, Peter] Univ Bonn, Inst Genet Humana, Bonn, Germany.
   [Forstner, Andreas; Propping, Peter; Nothen, Markus M.] Univ Bonn, Dept Genom, Life & Brain Ctr, Bonn, Germany.
   [Auburger, Georg] Goethe Univ Frankfurt, Clin Neurol, Frankfurt, Germany.
   [Orozco-Diaz, Guillermo] Unidad Gest Clin Disposit Cuidados Crit & Urgenci, Malaga, Spain.
   [Gil-Flores, Susana] Univ Hosp Reina Sofia, Dept Salud Mental, Cordoba, Spain.
   [Javier Cabaleiro-Fabeiro, Francisco] Hosp Jaen, Dept Salud Mental, Jaen, Spain.
   [del Rio-Noriega, Francisco] Hosp Jerez Frontera, Dept Salud Mental, Cadiz, Spain.
   [Perez-Perez, Fermin] Hosp Puerto Real, Dept Salud Mental, Cadiz, Spain.
   [Haro-Gonzalez, Jesus] Hosp Punta Europa, Dept Salud Mental, Cadiz, Spain.
   [Moreno-Kustner, Berta] Univ Malaga, Dept Personalidad Evaluac & Tratamiento Psicol, Malaga, Spain.
   [Cichon, Sven] Univ Basel, Dept Biomed, Basel, Switzerland.
RP Guzman-Parra, J (corresponding author), Hosp Reg Univ Malaga, Inst Biomed Malaga IBIMA, Unidad Salud Mental, Malaga, Spain.
EM joseguzman@uma.es
RI Romero-Sanchiz, Pablo/B-8454-2011; Guzman-Parra, Jose/X-4172-2019
OI Romero-Sanchiz, Pablo/0000-0002-3683-3835; Guzman-Parra,
   Jose/0000-0002-1463-6435; Moreno Kustner, Berta/0000-0002-9541-215X;
   Mayoral-Cleries, Fermin/0000-0002-9710-9672
CR Abou Jamra R, 2007, AM J HUM GENET, V81, P974, DOI 10.1086/521690
   Altshuler DM, 2012, NATURE, V491, P56, DOI 10.1038/nature11632
   American Psychiatric Association, 2013, DIAGN STAT MAN MENT, V5th ed, DOI [10.1176/appi.books.9780890425596, DOI 10.1176/APPI.BOOKS.9780890425596]
   American Psychiatric Association, 2000, DIAGN STAT MAN MENT, V4th
   Angst J, 2013, EUR ARCH PSY CLIN N, V263, P663, DOI 10.1007/s00406-013-0393-4
   Babor TF, 2006, AUDIT ALCOHOL USE DI
   Battery AIT, 1944, MANUAL DIRECTIONS SC
   Baum AE, 2008, MOL PSYCHIATR, V13, P197, DOI 10.1038/sj.mp.4002012
   Bowie CR, 2006, NAT PROTOC, V1, P2277, DOI 10.1038/nprot.2006.390
   Brown GW., 2012, SOCIAL ORIGINS DEPRE
   CANNONSPOOR HE, 1982, SCHIZOPHRENIA BULL, V8, P470, DOI 10.1093/schbul/8.3.470
   Chelminski I, 2000, PERS INDIV DIFFER, V29, P469, DOI 10.1016/S0191-8869(99)00208-1
   Cichon S, 2011, AM J HUM GENET, V88, P372, DOI 10.1016/j.ajhg.2011.03.001
   Coccaro EF, 1997, PSYCHIAT RES, V73, P147, DOI 10.1016/S0165-1781(97)00119-4
   Craddock N, 2013, LANCET, V381, P1654, DOI 10.1016/S0140-6736(13)60855-7
   DEROGATIS LR, 1983, PSYCHOL MED, V13, P595, DOI 10.1017/S0033291700048017
   ENDICOTT J, 1978, ARCH GEN PSYCHIAT, V35, P837
   Falk A, 2016, MOL PSYCHIATR, V21, P1167, DOI 10.1038/mp.2016.89
   Fangerau H, 2004, HUM HERED, V58, P122, DOI 10.1159/000083538
   Fears SC, 2014, JAMA PSYCHIAT, V71, P375, DOI 10.1001/jamapsychiatry.2013.4100
   Ferreira MAR, 2008, NAT GENET, V40, P1056, DOI 10.1038/ng.209
   First MB., 2002, STRUCTURED CLIN INTE
   Flaquer A, 2010, AM J MED GENET B, V153B, P1110, DOI 10.1002/ajmg.b.31075
   Forty L, 2008, BRIT J PSYCHIAT, V192, P388, DOI 10.1192/bjp.bp.107.045294
   Gershon ES, 2011, AM J PSYCHIAT, V168, P253, DOI 10.1176/appi.ajp.2010.10091340
   Gomar JJ, 2011, SCHIZOPHR RES, V128, P175, DOI 10.1016/j.schres.2010.11.016
   Goodwin S, 2016, NAT REV GENET, V17, P333, DOI 10.1038/nrg.2016.49
   Grabe HJ, 2012, PSYCHIAT PRAX, V39, P109, DOI 10.1055/s-0031-1298984
   Grof P, 2002, J CLIN PSYCHIAT, V63, P942, DOI 10.4088/JCP.v63n1013
   HALL RCW, 1995, PSYCHOSOMATICS, V36, P267, DOI 10.1016/S0033-3182(95)71666-8
   Hamshere ML, 2009, BIPOLAR DISORD, V11, P610, DOI 10.1111/j.1399-5618.2009.00736.x
   HEATHERTON TF, 1991, BRIT J ADDICT, V86, P1119
   HOLMES TH, 1967, J PSYCHOSOM RES, V11, P213, DOI 10.1016/0022-3999(67)90010-4
   Insel T, 2010, AM J PSYCHIAT, V167, P748, DOI 10.1176/appi.ajp.2010.09091379
   Kember RL, 2015, BMC GENET, V16, DOI 10.1186/s12863-015-0184-1
   Kessler RC, 2005, ARCH GEN PSYCHIAT, V62, P593, DOI 10.1001/archpsyc.62.6.593
   Kim KH, 2015, PLOS ONE, V10, DOI 10.1371/journal.pone.0142693
   Kremeyer B, 2010, HUM HERED, V70, P255, DOI 10.1159/000320914
   Lucassen A, 2010, LANCET, V375, P1507, DOI 10.1016/S0140-6736(10)60173-0
   Mannuzza S., 1985, FAMILY INFORMANT SCH
   MCGUFFIN P, 1991, ARCH GEN PSYCHIAT, V48, P764
   Mitchell PB, 2001, J CLIN PSYCHIAT, V62, P212, DOI 10.4088/JCP.v62n0314a
   Mitchell PB, 2011, BRIT J PSYCHIAT, V199, P303, DOI 10.1192/bjp.bp.110.088823
   Moreno C, 2012, BIPOLAR DISORD, V14, P271, DOI 10.1111/j.1399-5618.2012.01009.x
   Muhleisen TW, 2014, NAT COMMUN, V5, DOI 10.1038/ncomms4339
   Murray CJL, 2012, LANCET, V380, P2197, DOI 10.1016/S0140-6736(12)61689-4
   PARKER G, 1990, SOC PSYCH PSYCH EPID, V25, P281, DOI 10.1007/BF00782881
   Parker G, 2013, J AFFECT DISORDERS, V148, P202, DOI 10.1016/j.jad.2012.11.061
   Patton JH, 1995, J CLIN PSYCHOL, V51, P768, DOI 10.1002/1097-4679(199511)51:6<768::AID-JCLP2270510607>3.0.CO;2-1
   PAYKEL ES, 1975, ARCH GEN PSYCHIAT, V32, P327
   RADLOFF L S, 1977, Applied Psychological Measurement, V1, P385, DOI 10.1177/014662167700100306
   Rammstedt B, 2007, J RES PERS, V41, P203, DOI 10.1016/j.jrp.2006.02.001
   Rosa Adriane R, 2007, Clin Pract Epidemiol Ment Health, V3, P5, DOI 10.1186/1745-0179-3-5
   SAHAKIAN BJ, 1992, J ROY SOC MED, V85, P399
   Scandell DJ, 2000, PERS INDIV DIFFER, V29, P1153, DOI 10.1016/S0191-8869(99)00262-7
   Schumacher J, 2005, AM J HUM GENET, V77, P1102, DOI 10.1086/498619
   Schwarzer R., 1995, MEASURES HLTH PSYCHO, P35, DOI DOI 10.1037/T00393-000
   Serretti A, 2002, PSYCHIAT RES, V112, P195, DOI 10.1016/S0165-1781(02)00227-5
   Sklar P, 2008, MOL PSYCHIATR, V13, P558, DOI 10.1038/sj.mp.4002151
   Sklar P, 2011, NAT GENET, V43, P977, DOI 10.1038/ng.943
   SPITZER RL, 1978, ARCH GEN PSYCHIAT, V35, P773, DOI 10.1001/archpsyc.1978.01770300115013
   Sullivan PF, 2012, NAT REV GENET, V13, P537, DOI 10.1038/nrg3240
   Tewes U, 1991, HAMBURG WECHSLER INT
   Tondo L, 2014, J AFFECT DISORDERS, V167, P44, DOI 10.1016/j.jad.2014.05.043
   Whiteford HA, 2013, LANCET, V382, P1575, DOI 10.1016/S0140-6736(13)61611-6
   Wray Naomi R., 2012, Frontiers in Genetics, V3, P118, DOI 10.3389/fgene.2012.00118
   Xiang YT, 2013, BIPOLAR DISORD, V15, P199, DOI 10.1111/bdi.12052
   YEAWORTH RC, 1992, ADOLESCENCE, V27, P783
NR 68
TC 3
Z9 3
U1 1
U2 4
PU ELSEVIER ESPANA SLU
PI BARCELONA
PA AV JOSEP TARRADELLAS, 20-30, 1ERA PLANTA, BARCELONA, CP-08029, SPAIN
SN 1888-9891
EI 1989-4600
J9 REV PSIQUIATR SALUD
JI Rev. Psiquiatr. Salud Ment.
PD OCT-DEC
PY 2018
VL 11
IS 4
BP 199
EP 207
DI 10.1016/j.rpsm.2017.03.004
PG 9
WC Psychiatry
WE Science Citation Index Expanded (SCI-EXPANDED); Social Science Citation Index (SSCI)
SC Psychiatry
GA GV2NU
UT WOS:000445928300003
PM 28619597
DA 2022-11-22
ER

PT J
AU Gill, KE
   Cardenas, SA
   Kassem, L
   Schulze, TG
   McMahon, FJ
AF Gill, Kelly E.
   Cardenas, Stephanie A.
   Kassem, Layla
   Schulze, Thomas G.
   McMahon, Francis J.
TI Symptom profiles and illness course among Anabaptist and Non-Anabaptist
   adults with major mood disorders
SO INTERNATIONAL JOURNAL OF BIPOLAR DISORDERS
LA English
DT Article
DE Depression; Mania; Bipolar disorder; Amish; Mennonite; Alcohol; Head
   injury; Concussion
ID BIPOLAR AFFECTIVE-DISORDER; AMISH; ORDER; IMPACT; LOCI
AB Background: Anabaptists comprise large and growing Amish and Mennonite populations with a unique genetic heritage and cultural background. Little is known about the symptoms and course of major mood disorders in Anabaptists. Even less is known about the impact of potential moderators on symptom severity and course.
   Methods: A sample of Amish and Mennonite participants with bipolar, recurrent unipolar, or schizoaffective bipolar disorder (n = 155) were systematically evaluated with a well-validated instrument. Cases were compared with non-Anabaptist participants (n = 155) matched for age, sex, and psychiatric diagnosis and evaluated by the same methods.
   Results: Despite substantial cultural differences, the profile of manic and depressive symptoms during illness episodes did not significantly differ between the two groups. Alcohol use disorder (AUD) was significantly less frequent among Anabaptists, and was associated with more major depressive episodes and more hospitalizations for major depression in Anabaptist, but not non-Anabaptist participants. Lifetime history of head injury showed a trend toward association with more episodes of major depression in both Anabaptist and non-Anabaptist groups that did not withstand multiple test correction.
   Conclusions: The presentation of a highly heritable psychiatric illness such as bipolar disorder does not differ in cases drawn from genetically unique Anabaptist populations. However, alcohol comorbidity, head injury, and their effects on illness course suggest some differences that deserve further investigation.
C1 [Gill, Kelly E.; Cardenas, Stephanie A.; Kassem, Layla; Schulze, Thomas G.; McMahon, Francis J.] NIMH, Human Genet Branch, Sect Genet Basis Mood & Anxiety Disorders, Intramural Res Program,NIH, New York, NY USA.
   [Gill, Kelly E.] Catholic Univ Amer, Dept Psychol, 620 Michigan Ave NE, Washington, DC 20064 USA.
   [Schulze, Thomas G.] Univ Munich, Med Ctr, Inst Psychiat Phen & Genom, Munich, Germany.
RP Gill, KE (corresponding author), NIMH, Human Genet Branch, Sect Genet Basis Mood & Anxiety Disorders, Intramural Res Program,NIH, New York, NY USA.; Gill, KE (corresponding author), Catholic Univ Amer, Dept Psychol, 620 Michigan Ave NE, Washington, DC 20064 USA.
EM kegill13@gmail.com
RI McMahon, Francis J/A-7290-2009
OI McMahon, Francis J/0000-0002-9469-305X; Ferreira,
   Kelly/0000-0002-9247-5980
FU National Institute of Mental Health (NIMH) Intramural Research Program
   [ZIA-MH00284311, NCT00001174]; Indiana University, Indianapolis, IN [R01
   MH59545]; Washington University, St. Louis, MO [R01 MH059534]; Johns
   Hopkins University, Baltimore, MD [R01 MH59533]; University of
   Pennsylvania, PA [R01 MH59553]; University of California at Irvine, CA
   [R01 MH60068]; University of Iowa, IA [R01 MH059548]; University of
   Chicago, IL [R01 MH59535]; University of California at San Diego, CA
   [R01 MH59567]; Rush University, IL [R01 MH059556]; NIMH Intramural
   Research Program, Bethesda, MD [1Z01MH002810-01]; NATIONAL INSTITUTE OF
   MENTAL HEALTH [R01MH059548, R01MH059533, R01MH060068, R01MH059567,
   R01MH059535, R01MH059556, Z01MH002810, R01MH059545, R01MH059534,
   R01MH059553, ZIAMH002843] Funding Source: NIH RePORTER
FX This work was supported by the National Institute of Mental Health
   (NIMH) Intramural Research Program (ZIA-MH00284311; NCT00001174). We
   thank the study participants who gave generously of their time to make
   this study possible. Some data and biomaterials were collected as part
   of ten projects that participated in the National Institute of Mental
   Health (NIMH) Bipolar Disorder Genetics Initiative. From 1999-03, the
   Principal Investigators and Co-Investigators were: Indiana University,
   Indianapolis, IN, R01 MH59545, John Nurnberger, M.D., Ph.D., Marvin J.
   Miller, M.D., Elizabeth S. Bowman, M.D., N. Leela Rau, M.D., P. Ryan
   Moe, M.D., Nalini Samavedy, M.D., Rif El-Mallakh, M.D. (at University of
   Louisville), Husseini Manji, M.D. (at Wayne State University), Debra A.
   Glitz, M.D. (at Wayne State University), Eric T. Meyer, M.S., Carrie
   Smiley, R.N., Tatiana Foroud, Ph.D., Leah Flury, M.S., Danielle M. Dick,
   Ph.D., Howard Edenberg, Ph.D.; Washington University, St. Louis, MO, R01
   MH059534, John Rice, Ph.D, Theodore Reich, M.D., Allison Goate, Ph.D.,
   Laura Bierut, M.D.; Johns Hopkins University, Baltimore, MD, R01
   MH59533, Melvin McInnis, M.D., J. Raymond DePaulo, Jr., M.D., Dean F.
   MacKinnon, M.D., Francis M. Mondimore, M.D., James B. Potash, M.D.,
   Peter P. Zandi, Ph.D, Dimitrios Avramopoulos, and Jennifer Payne;
   University of Pennsylvania, PA, R01 MH59553, Wade Berrettini, M.D.,
   Ph.D.; University of California at Irvine, CA, R01 MH60068, William
   Byerley, M.D., and Mark Vawter, M.D.; University of Iowa, IA, R01
   MH059548, William Coryell, M.D., and Raymond Crowe, M.D.; University of
   Chicago, IL, R01 MH59535, Elliot Gershon, M.D., Judith Badner, Ph.D.,
   Francis McMahon, M.D., Chunyu Liu, Ph.D., Alan Sanders, M.D., Maria
   Caserta, Steven Dinwiddie, M.D., Tu Nguyen, Donna Harakal; University of
   California at San Diego, CA, R01 MH59567, John Kelsoe, M.D., Rebecca
   McKinney, B.A.; Rush University, IL, R01 MH059556, William Scheftner,
   M.D., Howard M. Kravitz, D.O., M.P.H., Diana Marta, B.S., Annette
   Vaughn-Brown, M.S.N., R.N., and Laurie Bederow, M. A.; NIMH Intramural
   Research Program, Bethesda, MD, 1Z01MH002810-01, Francis J. McMahon,
   M.D., Layla Kassem, PsyD, Sevilla Detera-Wadleigh, Ph.D, Lisa Austin,
   Ph.D, Dennis L. Murphy, M.D.
CR Brewer J A, 1995, J Emerg Nurs, V21, P494, DOI 10.1016/S0099-1767(05)80258-2
   Cardenas SA, 2016, NEUROSCI BIOBEHAV R, V69, P193, DOI 10.1016/j.neubiorev.2016.08.002
   Deb S, 1999, AM J PSYCHIAT, V156, P374
   EGELAND JA, 1983, AM J PSYCHIAT, V140, P67
   EGELAND JA, 1987, NATURE, V325, P783, DOI 10.1038/325783a0
   EGELAND JA, 1983, AM J PSYCHIAT, V140, P56
   Fisfalen ME, 2005, AM J PSYCHIAT, V162, P1266, DOI 10.1176/appi.ajp.162.7.1266
   Gilman SE, 2001, DRUG ALCOHOL DEPEN, V63, P277, DOI 10.1016/S0376-8716(00)00216-7
   Ginns EI, 1998, P NATL ACAD SCI USA, V95, P15531, DOI 10.1073/pnas.95.26.15531
   HOSTETTER AM, 1983, AM J PSYCHIAT, V140, P62
   Hou LP, 2013, TRENDS GENET, V29, P412, DOI 10.1016/j.tig.2013.01.007
   Johnson SL, 1999, J ABNORM PSYCHOL, V108, P558, DOI 10.1037/0021-843X.108.4.558
   Jorge R, 2003, INT REV PSYCHIATR, V15, P317, DOI 10.1080/09540260310001606700
   KELSOE JR, 1989, NATURE, V342, P238, DOI 10.1038/342238a0
   Kreps GM, 2004, QUIET MOMENT TIME CO
   MCKUSICK VA, 1964, B JOHNS HOPKINS HOSP, V115, P203
   Mrazek P.J., 1994, REDUCING RISKS MENTA
   NURNBERGER JI, 1994, ARCH GEN PSYCHIAT, V51, P849, DOI 10.1001/archpsyc.1994.03950110009002
   Potash JB, 2007, AM J PSYCHIAT, V164, P1229, DOI 10.1176/appi.ajp.2007.06122045
   Shaw JA, 2005, J AM ACAD CHILD PSY, V44, P1104, DOI 10.1097/01.chi.0000177052.26476.e5
   Smith TB, 2003, PSYCHOL BULL, V129, P614, DOI 10.1037/0033-2909.129.4.614
   Trimble J., 1994, CULTURAL VARIATIONS, P79
   Vitale MA, 2006, J PEDIATR-US, V148, P359, DOI 10.1016/j.jpeds.2005.10.036
   Weyer Sharon M, 2003, J Transcult Nurs, V14, P139, DOI 10.1177/1043659602250639
   Zuk O, 2014, P NATL ACAD SCI USA, V111, pE455, DOI 10.1073/pnas.1322563111
NR 25
TC 2
Z9 2
U1 0
U2 8
PU SPRINGER
PI NEW YORK
PA ONE NEW YORK PLAZA, SUITE 4600, NEW YORK, NY, UNITED STATES
SN 2194-7511
J9 INT J BIPOLAR DISORD
JI INT. J. BIBPOLAR DISORD.
PD OCT 12
PY 2016
VL 4
AR 21
DI 10.1186/s40345-016-0062-4
PG 7
WC Psychiatry
WE Science Citation Index Expanded (SCI-EXPANDED)
SC Psychiatry
GA EC4XG
UT WOS:000388137100002
PM 27734417
OA Green Published, gold
DA 2022-11-22
ER

PT J
AU Kapfhammer, HP
   Reininghaus, EZ
   Fitz, W
   Lange, P
AF Kapfhammer, Hans-Peter
   Reininghaus, Eva Z.
   Fitz, Werner
   Lange, Peter
TI Clinical Course of Illness in Women With Early Onset Puerperal
   Psychosis: A 12-Year Follow-Up Study
SO JOURNAL OF CLINICAL PSYCHIATRY
LA English
DT Article
ID POSTPARTUM PSYCHIATRIC-DISORDERS; BIPOLAR DISORDER; CYCLOID PSYCHOSES;
   1ST-TIME MOTHERS; MENSTRUAL-CYCLE; RISK; ADMISSION; DIAGNOSIS; FEATURES;
   EPISODES
AB Objective: To complete a follow-up analysis at a mean of 12 years after patients had presented with an early onset puerperal psychotic index episode.
   Method: A retrospective design was used. Patients with puerperal psychosis and onset within 4 weeks after childbirth who had been referred to the Psychiatric Department of the Ludwig Maximilian University of Munich, Munich, Germany, between 1975 and 1995 (maximum: 24 years, minimum: 7 years) were followed up after a mean of 12 years post index episode. Ninety patients were included in the study. Before the index episode, 35 of the patients had previous nonpuerperal psychoses, while 55 patients presented their index episode as the first manifestation of a psychotic illness. Diagnostic evaluation at follow-up was performed by the Structured Clinical Interview for DSM-IV Axis I Disorders according to DSM-IV-TR. Differential rates of risk of psychotic relapse were calculated. Data on some gynecologic variables (postpartum blues, premenstrual tension, psychiatric symptoms triggered perimenstrually, mood symptoms while taking oral contraceptives) were collected. Clinical and psychosocial outcomes were measured by the Global Assessment Scale and Disability Assessment Scale.
   Results: Patients who presented with major depression and bipolar affective disorder with psychotic features at the initial index episode showed overall diagnostic stability. Many patients with initial brief psychosis (cycloid psychosis) shifted to a clear bipolar affective disorder. The general risk of a psychotic relapse was high (previous psychosis = 0.77 vs first psychotic manifestation = 0.56; not significant). The risk after further pregnancies was 0.57 versus 0.48, respectively (not significant), and the risk regarding at least 1 other psychotic nonindex episode was 0.71 versus 0.44, respectively (P = .015). Gynecologic variables did not significantly discriminate between the groups. In some patients, a possible link to a hormonal susceptibility was discussed. Patients who remained without any further psychotic relapse (n = 24) had a favorable outcome.
   Conclusions: Puerperal psychosis of an early onset seemed to be of a prevailing affective nature. Brief psychosis (cycloid psychosis) during a puerperal index episode showed a strong link to bipolar affective disorder in the further course of illness. Outcome was excellent in patients without a further psychotic relapse. (C) Copyright 2014 Physicians Postgraduate Press, Inc.
C1 [Kapfhammer, Hans-Peter; Reininghaus, Eva Z.; Fitz, Werner] Med Univ Graz, Dept Psychiat, A-8036 Graz, Austria.
   [Lange, Peter] Clin Medicalpk, Bernau Felden, Germany.
RP Kapfhammer, HP (corresponding author), Med Univ Graz, Dept Psychiat, Auenbruggerpl 31, A-8036 Graz, Austria.
EM Hans-peter.kapfhammer@klinikum-graz.at
OI Reininghaus, Eva/0000-0001-5964-4087
CR ABE K, 1995, BRIT J PSYCHIAT, V167, P507, DOI 10.1192/bjp.167.4.507
   Arbeitsgemeinschaft fur Methodik und Dokumentation in der Psychiatrie (AMDP), 2000, MAN DOK PSYCH BEF
   Bergink V, 2011, J CLIN PSYCHIAT, V72, P1531, DOI 10.4088/JCP.10m06648
   Blackmore ER, 2013, BIPOLAR DISORD, V15, P394, DOI 10.1111/bdi.12071
   Blackmore ER, 2006, BRIT J PSYCHIAT, V188, P32, DOI 10.1192/bjp.188.1.32
   Brockington I, 2004, LANCET, V363, P303, DOI 10.1016/S0140-6736(03)15390-1
   Brockington IF, 2011, CURR PSYCHIAT REP, V13, P193, DOI 10.1007/s11920-011-0191-5
   BROCKINGTON IF, 1982, J NERV MENT DIS, V170, P651, DOI 10.1097/00005053-198211000-00003
   BROCKINGTON IF, 1994, PROG NEURO-PSYCHOPH, V18, P417, DOI 10.1016/0278-5846(94)90001-9
   BROCKINGTON IF, 1988, J AFFECT DISORDERS, V14, P287, DOI 10.1016/0165-0327(88)90046-8
   BROCKINGTON IF, 1981, ARCH GEN PSYCHIAT, V38, P829
   Brockington IF., 1999, INFANT OBSERV, V2, P116, DOI [10.1080/13698039908400552, DOI 10.1080/13698039908400552]
   DAVIDSON J, 1985, ACTA PSYCHIAT SCAND, V71, P451, DOI 10.1111/j.1600-0447.1985.tb05057.x
   DEAN C, 1981, BRIT J PSYCHIAT, V139, P128, DOI 10.1192/bjp.139.2.128
   Dias RS, 2011, AM J PSYCHIAT, V168, P386, DOI 10.1176/appi.ajp.2010.09121816
   Doucet S, 2009, JOGNN-J OBST GYN NEO, V38, P269, DOI 10.1111/j.1552-6909.2009.01019.x
   ENDICOTT J, 1976, ARCH GEN PSYCHIAT, V33, P766
   Harlow BL, 2007, ARCH GEN PSYCHIAT, V64, P42, DOI 10.1001/archpsyc.64.1.42
   Hellerstedt WL, 2013, BJOG-INT J OBSTET GY, V120, P446, DOI 10.1111/1471-0528.12073
   Heron J, 2008, BJOG-INT J OBSTET GY, V115, P348, DOI 10.1111/j.1471-0528.2007.01563.x
   Heron J, 2007, ARCH WOMEN MENT HLTH, V10, P79, DOI 10.1007/s00737-007-0174-z
   Heron J, 2005, BIPOLAR DISORD, V7, P103, DOI 10.1111/j.1399-5618.2005.00185.x
   HUNT N, 1995, J AFFECT DISORDERS, V34, P101, DOI 10.1016/0165-0327(95)00006-9
   Jones I, 2005, BRIT J PSYCHIAT, V186, P453, DOI 10.1192/bjp.186.6.453
   Jones I, 2002, PSYCHIATR GENET, V12, P177, DOI 10.1097/00041444-200209000-00011
   Jones I, 2001, AM J PSYCHIAT, V158, P913, DOI 10.1176/appi.ajp.158.6.913
   Jones I, 2007, AM J PSYCHIAT, V164, P1099, DOI 10.1176/appi.ajp.164.7.1099
   Jones I, 2007, PSYCHOPHARMACOL BULL, V40, P115
   Jung E, 1989, MANNHEIMER SKALA EIN
   Kapfhammer HP, 2012, NEUROPSYCHIATRIE, V26, P129, DOI 10.1007/s40211-012-0023-9
   Karl L, 2003, AUFTEILUNG ENDOGENEN, V8
   KENDELL RE, 1987, BRIT J PSYCHIAT, V150, P662, DOI 10.1192/bjp.150.5.662
   Klompenhouwer JL, 1995, EUR PSYCHIAT, V10, P355, DOI 10.1016/0924-9338(96)80337-3
   Krafft-Ebing V., 1878, ARCH PSYCHIAT NERVEN, V8, P65, DOI [10.1007/BF01791310, DOI 10.1007/BF01791310]
   LANCZIK M, 1990, PSYCHOPATHOLOGY, V23, P220, DOI 10.1159/000284664
   Marneros A, 2003, EUR ARCH PSY CLIN N, V253, P167, DOI 10.1007/s00406-003-0420-y
   MOOS RH, 1968, PSYCHOSOM MED, V30, P853, DOI 10.1097/00006842-196811000-00006
   Munk-Olsen T, 2006, JAMA-J AM MED ASSOC, V296, P2582, DOI 10.1001/jama.296.21.2582
   Munk-Olsen T, 2012, ARCH GEN PSYCHIAT, V69, P428, DOI 10.1001/archgenpsychiatry.2011.157
   Nager A, 2008, ACTA PSYCHIAT SCAND, V117, P12, DOI 10.1111/j.1600-0447.2007.01096.x
   Nager A, 2005, ACTA PSYCHIAT SCAND, V112, P47, DOI 10.1111/j.1600-0447.2005.00525.x
   O'Hara MW, 2014, BEST PRACT RES CL OB, V28, P3, DOI 10.1016/j.bpobgyn.2013.09.002
   Payne J, 2011, AM J PSYCHIAT, V168, P344, DOI 10.1176/appi.ajp.2011.11010171
   Peralta Victor, 2007, Curr Psychiatry Rep, V9, P184, DOI 10.1007/s11920-007-0017-7
   PERRIS C, 1974, ACTA PSYCHIAT SCAND, V51, P7
   Pfuhlmann B, 1999, PSYCHOPATHOLOGY, V32, P192, DOI 10.1159/000029090
   Robertson E, 2005, BRIT J PSYCHIAT, V186, P258, DOI 10.1192/bjp.186.3.258
   Robertson E, 2010, WOMEN MENTAL HLTH, P179
   Robling SA, 2000, PSYCHOL MED, V30, P1263, DOI 10.1017/S0033291799003025
   ROHDE A, 1993, GEBURTSH FRAUENHEILK, V53, P800, DOI 10.1055/s-2007-1023730
   Sa&beta; H., 2003, DIAGNOSTISCHE KRITER
   SCHOPF J, 1994, EUR ARCH PSY CLIN N, V244, P101, DOI 10.1007/BF02193527
   Sharma V, 2009, AM J PSYCHIAT, V166, P1217, DOI 10.1176/appi.ajp.2009.08121902
   Sit D, 2006, J WOMENS HEALTH, V15, P352, DOI 10.1089/jwh.2006.15.352
   STEIN D, 1993, BRIT J PSYCHIAT, V163, P824, DOI 10.1192/bjp.163.6.824
   Terp IM, 1998, BRIT J PSYCHIAT, V172, P521, DOI 10.1192/bjp.172.6.521
   Toffol E, 2012, CONTRACEPTION, V86, P470, DOI 10.1016/j.contraception.2012.02.014
   Tschinkel S, 2007, PSYCHOL MED, V37, P529, DOI 10.1017/S0033291706009202
   Valdimarsdottir U, 2009, PLOS MED, V6, P194, DOI 10.1371/journal.pmed.1000013
   VIDEBECH P, 1995, ACTA PSYCHIAT SCAND, V91, P167, DOI 10.1111/j.1600-0447.1995.tb09761.x
   Viguera AC, 2011, AM J PSYCHIAT, V168, P1179, DOI 10.1176/appi.ajp.2011.11010148
   WIECK A, 1991, BRIT MED J, V303, P613, DOI 10.1136/bmj.303.6803.613
   Wieck A, 2003, J PSYCHOPHARMACOL, V17, P204, DOI 10.1177/0269881103017002009
   Wieck A, 2011, CURR TOP BEHAV NEURO, V8, P173, DOI 10.1007/7854_2011_127
   WISNER KL, 1994, J AFFECT DISORDERS, V30, P77, DOI 10.1016/0165-0327(94)90034-5
   Wittchen H.-U., 1997, SKID 1 2 STRUKTURIER
NR 66
TC 10
Z9 10
U1 0
U2 11
PU PHYSICIANS POSTGRADUATE PRESS
PI MEMPHIS
PA P O BOX 752870, MEMPHIS, TN 38175-2870 USA
SN 0160-6689
EI 1555-2101
J9 J CLIN PSYCHIAT
JI J. Clin. Psychiatry
PD OCT
PY 2014
VL 75
IS 10
BP 1096
EP 1104
DI 10.4088/JCP.13m08769
PG 9
WC Psychology, Clinical; Psychiatry
WE Science Citation Index Expanded (SCI-EXPANDED); Social Science Citation Index (SSCI)
SC Psychology; Psychiatry
GA AU4CT
UT WOS:000345557300025
PM 25373118
DA 2022-11-22
ER

PT J
AU Skokauskas, N
   Frodl, T
AF Skokauskas, Norbert
   Frodl, Thomas
TI Overlap between Autism Spectrum Disorder and Bipolar Affective Disorder
SO PSYCHOPATHOLOGY
LA English
DT Review
DE Autism spectrum disorder; Bipolar affective disorder; Co-occurrence;
   Prevalence
ID HIGH-FUNCTIONING AUTISM; PSYCHIATRIC-DISORDERS; ASPERGERS-DISORDER;
   YOUNG-ADULTS; CO-MORBIDITY; COMORBIDITY; CHILDREN; INDIVIDUALS;
   ADOLESCENTS; PREVALENCE
AB Background: At present there is a substantial uncertainty regarding the extent and nature of autism spectrum disorder (ASD) and bipolar affective disorder (BPAD) co-occurrence due to disparate findings in previous studies. This paper aimed to find and review original studies on co-occurrence rates of ASD with BPAD, assess them, synthesize the findings in a systematic way, present an overview and make recommendations for future research. Methods: Systematic literature searches were performed using several databases. Selected articles had to describe an original study that provided prevalence and/or incidence analysis on ASD co-occurring together with BPAD. Results and Conclusion: A significant minority of patients (7%) with ASD suffers from BPAD. An accurate detection of co-occurring ASD and BPAD can lead to a more targeted treatment and improve the patients' functioning and quality of life. (C) 2015 S. Karger AG, Basel
C1 [Skokauskas, Norbert] Norges Teknisk Nat Vitenskapelige Univ, Dept Neurosci, Ctr Child & Adolescent Mental Hlth & Child Protec, NO-7491 Trondheim, Norway.
   [Frodl, Thomas] Univ Regensburg, Dept Psychiat, D-93053 Regensburg, Germany.
   [Skokauskas, Norbert; Frodl, Thomas] Univ Dublin Trinity Coll, Dept Psychiat, Dublin 2, Ireland.
   [Frodl, Thomas] Univ Dublin Trinity Coll, Inst Neurosci, Dublin 2, Ireland.
RP Skokauskas, N (corresponding author), Norges Teknisk Nat Vitenskapelige Univ, Fac Med, RKBU, MTFS, POB 8905, NO-7491 Trondheim, Norway.
EM Norbert.Skokauskas@ntnu.no
RI Frodl, Thomas/D-8118-2012
OI Frodl, Thomas/0000-0002-8113-6959
CR American Psychiatric Association, 2013, DIAGN STAT MAN MENT, V5th ed, DOI [10.1176/appi.books.9780890425596, DOI 10.1176/APPI.BOOKS.9780890425596]
   American Psychiatric Association, 2000, DIAGN STAT MAN MENT, V4th
   Asperger H, 1944, ARCH PSYCHIAT NERVEN, V117, P76, DOI 10.1007/BF01837709
   Atladottir HO, 2010, J AUTISM DEV DISORD, V40, P1423, DOI 10.1007/s10803-010-1006-y
   Birmaher B, 2006, ARCH GEN PSYCHIAT, V63, P175, DOI 10.1001/archpsyc.63.2.175
   Birmaher B, 2009, AM J PSYCHIAT, V166, P795, DOI 10.1176/appi.ajp.2009.08101569
   Bolte D, 2005, PSYCHOPATHOLOGY, V38, P151, DOI 10.1159/000085844
   Bradley E, 2006, BRIT J PSYCHIAT, V189, P361, DOI 10.1192/bjp.bp.105.018127
   Bryson SA, 2008, AUTISM, V12, P65, DOI 10.1177/1362361307085214
   BUKSTEIN OG, 1989, AM J PSYCHIAT, V146, P1131
   Carlson GA, 2012, WORLD PSYCHIATRY, V11, P146
   CARON C, 1991, J CHILD PSYCHOL PSYC, V32, P1063, DOI 10.1111/j.1469-7610.1991.tb00350.x
   Costello E.J., 2004, MENTAL HLTH SERVICES, P111
   DELONG R, 1994, DEV MED CHILD NEUROL, V36, P441
   Elsabbagh M, 2012, AUTISM RES, V5, P160, DOI 10.1002/aur.239
   Frazier JA, 2002, AM J PSYCHIAT, V159, P13, DOI 10.1176/appi.ajp.159.1.13
   Ghaziuddin M, 1998, J INTELL DISABIL RES, V42, P279
   GILLBERG C, 1985, J AUTISM DEV DISORD, V15, P389, DOI 10.1007/BF01531783
   Giovinazzo S., 2013, OPEN J PSYCHIAT, V3, P329
   Hofvander B, 2009, BMC PSYCHIATRY, V9, DOI 10.1186/1471-244X-9-35
   Hutton J, 2008, AUTISM, V12, P373, DOI 10.1177/1362361308091650
   Joshi G, 2012, EUR PSYCHIAT, V27
   Joshi G, 2013, J AUTISM DEV DISORD, V43, P1314, DOI 10.1007/s10803-012-1679-5
   Joshi G, 2012, CNS NEUROSCI THER, V18, P28, DOI 10.1111/j.1755-5949.2010.00219.x
   Joshi G, 2010, J AUTISM DEV DISORD, V40, P1361, DOI 10.1007/s10803-010-0996-9
   KANNER L, 1968, ACTA PAEDOPSYCHIATR, V35, P100
   KOMOTO J, 1984, J AUTISM DEV DISORD, V14, P81, DOI 10.1007/BF02408557
   LAINHART JE, 1994, J AUTISM DEV DISORD, V24, P587, DOI 10.1007/BF02172140
   Lainhart JE, 1999, INT REV PSYCHIATR, V11, P278, DOI 10.1080/09540269974177
   LEWINSOHN PM, 1993, J ABNORM PSYCHOL, V102, P110, DOI 10.1037/0021-843X.102.1.110
   Leyfer OT, 2006, J AUTISM DEV DISORD, V36, P849, DOI 10.1007/s10803-006-0123-0
   Leyfer OT, 2008, AUTISM RES, V1, P284, DOI 10.1002/aur.43
   Lugnegard T, 2011, RES DEV DISABIL, V32, P1910, DOI 10.1016/j.ridd.2011.03.025
   Masi A, 2015, MOL PSYCHIATR, V20, P440, DOI 10.1038/mp.2014.59
   Mazefsky CA, 2012, J CLIN CHILD ADOLESC, V41, P516, DOI 10.1080/15374416.2012.686102
   Merikangas Kathleen Ries, 2009, Dialogues Clin Neurosci, V11, P7
   Mukaddes NM, 2010, WORLD J BIOL PSYCHIA, V11, P964, DOI 10.3109/15622975.2010.507785
   Mukaddes NM, 2010, WORLD J BIOL PSYCHIA, V11, P486, DOI [10.3109/15622970902789130, 10.1080/15622970902789130]
   Munesue T, 2008, J AFFECT DISORDERS, V111, P170, DOI 10.1016/j.jad.2008.02.015
   Padmos RC, 2008, ARCH GEN PSYCHIAT, V65, P395, DOI 10.1001/archpsyc.65.4.395
   Parboosing R, 2013, JAMA PSYCHIAT, V70, P677, DOI 10.1001/jamapsychiatry.2013.896
   Perlman SB, 2013, J AM ACAD CHILD PSY, V52, P1314, DOI 10.1016/j.jaac.2013.09.004
   Pine DS, 2008, J AM ACAD CHILD PSY, V47, P652, DOI 10.1097/CHI.0b013e31816bffa5
   Raja Michele, 2008, Clin Pract Epidemiol Ment Health, V4, P26, DOI 10.1186/1745-0179-4-26
   Rosenberg Rebecca E, 2011, Autism Res Treat, V2011, P405849, DOI 10.1155/2011/405849
   Simonoff E, 2008, J AM ACAD CHILD PSY, V47, P921, DOI 10.1097/CHI.0b013e318179964f
   Skokauskas N, 2010, PSYCHOPATHOLOGY, V43, P8, DOI 10.1159/000255958
   Smoller JW, 2013, LANCET, V381, P1371, DOI 10.1016/S0140-6736(12)62129-1
   Stahlberg O, 2004, J NEURAL TRANSM, V111, P891, DOI 10.1007/s00702-004-0115-1
   STEINGARD R, 1987, J AM ACAD CHILD PSY, V26, P932, DOI 10.1097/00004583-198726060-00021
   Towbin KE, 2005, J CHILD ADOL PSYCHOP, V15, P452, DOI 10.1089/cap.2005.15.452
   Weissman AS, 2010, RES AUTISM SPECT DIS, V4, P670, DOI 10.1016/j.rasd.2010.01.005
   WING L, 1981, PSYCHOL MED, V11, P115, DOI 10.1017/S0033291700053332
   WOZNIAK J, 1995, J AM ACAD CHILD PSY, V34, P867, DOI 10.1097/00004583-199507000-00010
   Wozniak J, 1997, J AM ACAD CHILD PSY, V36, P1552, DOI 10.1016/S0890-8567(09)66564-3
NR 55
TC 20
Z9 20
U1 0
U2 22
PU KARGER
PI BASEL
PA ALLSCHWILERSTRASSE 10, CH-4009 BASEL, SWITZERLAND
SN 0254-4962
EI 1423-033X
J9 PSYCHOPATHOLOGY
JI Psychopathology
PY 2015
VL 48
IS 4
BP 209
EP 216
DI 10.1159/000435787
PG 8
WC Psychiatry
WE Science Citation Index Expanded (SCI-EXPANDED); Social Science Citation Index (SSCI)
SC Psychiatry
GA CQ9LA
UT WOS:000360934900001
PM 26278909
OA Green Published
DA 2022-11-22
ER

PT J
AU Fuhr, K
   Reitenbach, I
   Kraemer, J
   Hautzinger, M
   Meyer, TD
AF Fuhr, Kristina
   Reitenbach, Ivanina
   Kraemer, Jan
   Hautzinger, Martin
   Meyer, Thomas D.
TI Attachment, dysfunctional attitudes, self-esteem, and association to
   depressive symptoms in patients with mood disorders
SO JOURNAL OF AFFECTIVE DISORDERS
LA English
DT Article
DE Attachment style; Cognitive vulnerability; Depression; Bipolar disorder;
   Self-esteem; Dysfunctional attitudes
ID COGNITIVE-BEHAVIORAL THERAPY; BIPOLAR AFFECTIVE-DISORDER; ADULT
   ATTACHMENT; CONTROLLED-TRIAL; RATING-SCALE; VULNERABILITY; RELAPSE;
   INDIVIDUALS; ORIGINS; RISK
AB Background: Cognitive factors might be the link between early attachment experiences and later depression. Similar cognitive vulnerability factors are discussed as relevant for both unipolar and bipolar disorders. The goals of the study were to test if there are any differences concerning attachment style and cognitive factors between remitted unipolar and bipolar patients compared to controls, and to test if the association between attachment style and depressive symptoms is mediated by cognitive factors.
   Methods: A path model was tested in 182 participants (61 with remitted unipolar and 61 with remitted bipolar disorder, and 60 healthy subjects) in which adult attachment insecurity was hypothesized to affect subsyndromal depressive symptoms through the partial mediation of dysfunctional attitudes and self-esteem.
   Results: No differences between patients with remitted unipolar and bipolar disorders concerning attachment style, dysfunctional attitudes, self-esteem, and subsyndromal depressive symptoms were found, but both groups reported a more dysfunctional pattern than healthy controls. The path models confirmed that the relationship between attachment style and depressive symptoms was mediated by the cognitive variables 'dysfunctional attitudes' and 'self-esteem'.
   Limitations: With the cross-sectional nature of the study, results cannot explain causal development over time.
   Conclusions: The results emphasize the relevance of a more elaborate understanding of cognitive and interpersonal factors in mood disorders. It is important to address cognitive biases and interpersonal experiences in treatment of mood disorders.
C1 [Fuhr, Kristina; Kraemer, Jan; Hautzinger, Martin] Univ Tubingen, Clin & Dev Psychol, Tubingen, Germany.
   [Reitenbach, Ivanina] EuroFH Univ Appl Sci, Hamburg, Germany.
   [Meyer, Thomas D.] Univ Texas Houston, Dept Psychiat & Behav Sci, Houston, TX USA.
RP Fuhr, K (corresponding author), Univ Tubingen, Clin & Dev Psychol, Tubingen, Germany.
EM kristina.fuhr@uni-tuebingen.de
FU Deutsche Forschungsgemeinschaft [DFG Me 1681/13-1]
FX This research was supported in part by the Deutsche
   Forschungsgemeinschaft (DFG Me 1681/13-1), awarded to Thomas D. Meyer
   and Martin Hautzinger.
CR ABRAMSON LY, 1989, PSYCHOL REV, V96, P358, DOI 10.1037/0033-295X.96.2.358
   Alloy L. B., 1999, J COGN PSYCHOTHER, V13, P21, DOI DOI 10.1037/0021-843X.108.4.567
   Alloy LB, 2006, J SOC CLIN PSYCHOL, V25, P726, DOI 10.1521/jscp.2006.25.7.726
   Alloy LB, 2006, CLIN CHILD FAM PSYCH, V9, P23, DOI 10.1007/s10567-006-0002-4
   Alloy LB, 2000, J ABNORM PSYCHOL, V109, P403, DOI 10.1037//0021-843X.109.3.403
   Alloy LB, 2006, J ABNORM PSYCHOL, V115, P145, DOI 10.1037/0021-843X.115.1.145
   American Psychiatric association, 1994, DIAGNOSTIC STAT MANU, V4th
   [Anonymous], 1980, ATTACHMENT LOSS LOSS
   BARTHOLOMEW K, 1991, J PERS SOC PSYCHOL, V61, P226, DOI 10.1037/0022-3514.61.2.226
   BARTHOLOMEW K, 1990, J SOC PERS RELAT, V7, P147, DOI 10.1177/0265407590072001
   Bartholomew Kim, 2002, Attach Hum Dev, V4, P162, DOI 10.1080/14616730210157493
   BAUER MS, 1991, ARCH GEN PSYCHIAT, V48, P807
   Beck A.T., 1976, COGNITIVE THERAPY EM
   Beck A.T., 1996, MANUAL BECK DEPRESSI
   Beck A.T., 1967, DEPRESSION
   Blairy S, 2004, J AFFECT DISORDERS, V79, P97, DOI 10.1016/S0165-0327(02)00347-6
   BOWLBY J, 1977, BRIT J PSYCHIAT, V130, P421, DOI 10.1192/bjp.130.5.421
   Bowlby J, 1988, SECURE BASE PARENT C
   BROWN GW, 1978, PSYCHOL MED, V8, P577, DOI 10.1017/S0033291700018791
   Butzlaff RL, 1998, ARCH GEN PSYCHIAT, V55, P547, DOI 10.1001/archpsyc.55.6.547
   Cummings E.M., 1990, ATTACHMENT PRESCHOOL, P339
   de Mello MF, 2005, EUR ARCH PSY CLIN N, V255, P75, DOI 10.1007/s00406-004-0542-x
   Fava GA, 1998, ARCH GEN PSYCHIAT, V55, P816, DOI 10.1001/archpsyc.55.9.816
   Ferring D, 1996, DIAGNOSTICA, V42, P284
   First MB., 2002, STRUCTURED CLIN INTE
   FRANK E, 1991, ARCH GEN PSYCHIAT, V48, P851, DOI 10.1001/archpsyc.1991.01810330075011
   Fritz MS, 2007, PSYCHOL SCI, V18, P233, DOI 10.1111/j.1467-9280.2007.01882.x
   Gilbert P, 2007, CLIN PSYCHOL PSYCHOT, V14, P48, DOI 10.1002/cpp.508
   Gotlib I. H, 2009, HDB DEPRESSION HDB D
   Griffin DW, 1994, METAPHYSICS MEASUREM, P17
   HAMILTON M, 1960, J NEUROL NEUROSUR PS, V23, P56, DOI 10.1136/jnnp.23.1.56
   HAMMEN C, 1985, J ABNORM PSYCHOL, V94, P308, DOI 10.1037/0021-843X.94.3.308
   Hankin BL, 2005, PERS SOC PSYCHOL B, V31, P136, DOI 10.1177/0146167204271324
   Hautzinger M., 2005, SKALA DYSFUNKTIONALE
   Hautzinger M., 2006, BECK DEPRESSIONSINVE
   Ingram RE, 2003, COGNITIVE THER RES, V27, P77, DOI 10.1023/A:1022590730752
   Ingram RE, 2001, COGNITIVE THER RES, V25, P497, DOI 10.1023/A:1005542804965
   Ingram RE, 2005, DEV PSYCHOPATHOLOGY, DOI DOI 10.4135/9781452231655.N2
   JOYCE PR, 1984, J AFFECT DISORDERS, V7, P319, DOI 10.1016/0165-0327(84)90053-3
   Judd LL, 2002, PSYCHIAT CLIN N AM, V25, P685, DOI 10.1016/S0193-953X(02)00026-6
   Judd LL, 1998, J AFFECT DISORDERS, V50, P97, DOI 10.1016/S0165-0327(98)00138-4
   Kamkar K., 2012, INT J PSYCHOL STUD, V4, P3, DOI [DOI 10.5539/IJPS.V4N2P3, 10.5539/ijps.v4n2p3]
   Kennedy SH, 2006, CAN J PSYCHIAT, V51, P234, DOI 10.1177/070674370605100405
   Kokcu F, 2010, TURK PSIKIYATR DERG, V21, P309
   Lam D, 2004, J AFFECT DISORDERS, V79, P193, DOI 10.1016/S0165-0327(02)00462-7
   Lojko D, 2007, J AFFECT DISORDERS, V103, P253, DOI 10.1016/j.jad.2007.01.016
   Luty SE, 2007, BRIT J PSYCHIAT, V190, P496, DOI 10.1192/bjp.bp.106.024729
   Masand PS, 2008, PSYCHOPHARMACOL BULL, V41, P12
   Mestel R., 1994, DTSCH BERSETZUNG RSQ
   Miklowitz DJ, 2008, AM J PSYCHIAT, V165, P1408, DOI 10.1176/appi.ajp.2008.08040488
   MIKLOWITZ DJ, 1995, J ABNORM PSYCHOL, V104, P268, DOI 10.1037/0021-843X.104.2.268
   MIKLOWITZ DJ, 1988, ARCH GEN PSYCHIAT, V45, P225
   Morley TE, 2011, CLIN PSYCHOL REV, V31, P1071, DOI 10.1016/j.cpr.2011.06.006
   Morriss RK, 2009, PSYCHOL PSYCHOTHER-T, V82, P267, DOI 10.1348/147608309X415309
   Munford M. B, 1994, J BLACK PSYCHOL, V20, P157, DOI DOI 10.1177/00957984940202005
   Nanni V, 2012, AM J PSYCHIAT, V169, P141, DOI 10.1176/appi.ajp.2011.11020335
   Nemeroff C.B., 2005, FOCUS, V3, P131
   Paykel ES, 2005, PSYCHOL MED, V35, P59, DOI 10.1017/S003329170400282X
   Ramel W, 2007, BIOL PSYCHIAT, V61, P231, DOI 10.1016/j.biopsych.2006.05.004
   Reinecke MA, 2001, BEHAV COGN PSYCHOTH, V29, P129, DOI 10.1017/S1352465801002016
   Roberts JE, 1996, J PERS SOC PSYCHOL, V70, P310, DOI 10.1037/0022-3514.70.2.310
   Roelofs J, 2011, BEHAV COGN PSYCHOTH, V39, P471, DOI 10.1017/S1352465811000117
   Rosenberg M., 1965, SOC ADOLESCENT SELF
   Schmitz N, 2003, COMPR PSYCHIAT, V44, P169, DOI 10.1016/S0010-440X(03)00008-7
   Scott J, 2000, PSYCHOL MED, V30, P467, DOI 10.1017/S0033291799008879
   Scott J, 2003, PSYCHOL MED, V33, P1081, DOI 10.1017/S0033291703007876
   Scott J, 2007, INT J NEUROPSYCHOPH, V10, P123, DOI 10.1017/S1461145706006900
   Steffanowski A, 2001, STORUNGSSPEZIFISCHE
   Weissman A.N., 1979, PROQUEST INF LEARN, P1389
   Whisman MA, 1995, COGNITIVE THER RES, V19, P633, DOI 10.1007/BF02227858
   Wittchen H.U., 1997, SKID STRUKTURIERTES
   YOUNG RC, 1978, BRIT J PSYCHIAT, V133, P429, DOI 10.1192/bjp.133.5.429
   Zimmerman M, 2006, AM J PSYCHIAT, V163, P148, DOI 10.1176/appi.ajp.163.1.148
NR 73
TC 15
Z9 15
U1 3
U2 23
PU ELSEVIER SCIENCE BV
PI AMSTERDAM
PA PO BOX 211, 1000 AE AMSTERDAM, NETHERLANDS
SN 0165-0327
EI 1573-2517
J9 J AFFECT DISORDERS
JI J. Affect. Disord.
PD APR
PY 2017
VL 212
BP 110
EP 116
DI 10.1016/j.jad.2017.01.021
PG 7
WC Clinical Neurology; Psychiatry
WE Science Citation Index Expanded (SCI-EXPANDED); Social Science Citation Index (SSCI)
SC Neurosciences & Neurology; Psychiatry
GA EQ3XZ
UT WOS:000398008600016
PM 28160683
DA 2022-11-22
ER

PT J
AU Beiwinkel, T
   Kindermann, S
   Maier, A
   Kerl, C
   Moock, J
   Barbian, G
   Rossler, W
AF Beiwinkel, Till
   Kindermann, Sally
   Maier, Andreas
   Kerl, Christopher
   Moock, Joern
   Barbian, Guido
   Roessler, Wulf
TI Using Smartphones to Monitor Bipolar Disorder Symptoms: A Pilot Study
SO JMIR MENTAL HEALTH
LA English
DT Article
DE smartphone; sensor technology; bipolar disorder; monitoring; phase
   transitions; communication patterns; activity patterns
ID NATURAL-HISTORY; MENTAL-HEALTH; RATING-SCALE; DEPRESSION; UNIPOLAR;
   ISSUES; LIFE
AB Background: Relapse prevention in bipolar disorder can be improved by monitoring symptoms in patients' daily life. Smartphone apps are easy-to-use, low-cost tools that can be used to assess this information. To date, few studies have examined the usefulness of smartphone data for monitoring symptoms in bipolar disorder.
   Objective: We present results from a pilot test of a smartphone-based monitoring system, Social Information Monitoring for Patients with Bipolar Affective Disorder (SIMBA), that tracked daily mood, physical activity, and social communication in 13 patients. The objective of this study was to investigate whether smartphone measurements predicted clinical symptoms levels and clinical symptom change. The hypotheses that smartphone measurements are (1) negatively related to clinical depressive symptoms and (2) positively related to clinical manic symptoms were tested.
   Methods: Clinical rating scales were administered to assess clinical depressive and manic symptoms. Patients used a smartphone with the monitoring app for up to 12 months Random-coefficient multilevel models were computed to analyze the relationship between smartphone data and externally rated manic and depressive symptoms. Overall clinical symptom levels and clinical symptom changes were predicted by separating between-patient and within-patient effects. Using established clinical thresholds from the literature, marginal effect plots displayed clinical relevance of smartphone data.
   Results: Overall symptom levels and change in clinical symptoms were related to smartphone measures. Higher overall levels of clinical depressive symptoms were predicted by lower self-reported mood measured by the smartphone (beta=-.56, P<.001). An increase in clinical depressive symptoms was predicted by a decline in social communication (ie, outgoing text messages: beta=-.28, P<.001) and a decline in physical activity as measured by the smartphone (ie, cell tower movements: beta=-.11, P=.03). Higher overall levels of clinical manic symptoms were predicted by lower physical activity on the smartphone (ie, distance travelled: beta=-.37, P<.001), and higher social communication (beta=.48, P=.03). An increase in clinical manic symptoms was predicted by a decrease in physical activity on the smartphone (beta=-.17, P<.001).
   Conclusions: Clinical symptoms were related to some objective and subjective smartphone measurements, but not all smartphone measures predicted the occurrence of bipolar symptoms above clinical thresholds. Thus, smartphones have the potential to monitor bipolar disorder symptoms in patients' daily life. Further validation of monitoring tools in a larger sample is needed. Conclusions are limited by the low prevalence of manic and depressive symptoms in the study sample.
C1 [Beiwinkel, Till; Maier, Andreas; Kerl, Christopher; Moock, Joern; Roessler, Wulf] Leuphana Univ Luneburg, Innovat Incubator, Competence Tandem Integrated Care, Scharnhorststr 1, D-21335 Luneburg, Germany.
   [Kindermann, Sally] Univ Hosp Heidelberg, Ctr Psychotherapy Res, Heidelberg, Germany.
   [Barbian, Guido] Leuphana Univ Luneburg, Inst Knowledge & Informat Management, Luneburg, Germany.
   [Roessler, Wulf] Univ Sao Paulo, Inst Psychiat, Lab Neurosci LIM 27, Sao Paulo, Brazil.
RP Beiwinkel, T (corresponding author), Leuphana Univ Luneburg, Innovat Incubator, Competence Tandem Integrated Care, Scharnhorststr 1, D-21335 Luneburg, Germany.
EM till.beiwinkel@leuphana.de
OI Rossler, Wulf/0000-0003-0049-4533
FU European Union Innovation Incubator
FX This research was funded by the European Union Innovation Incubator. The
   funders had no role in study design, data collection and analysis,
   decision to publish, or preparation of the manuscript.
CR aan het Rot M, 2012, CLIN PSYCHOL REV, V32, P510, DOI 10.1016/j.cpr.2012.05.007
   Aarts E, 2014, NAT NEUROSCI, V17, P491, DOI 10.1038/nn.3648
   Aharony N, OPEN SENSING FRAMEWO
   Aharony N, 2011, PERVASIVE MOB COMPUT, V7, P643, DOI 10.1016/j.pmcj.2011.09.004
   American Psychiatric Association, 2000, DIAGN STAT MAN MENT, DOI DOI 10.1176/APPI.BOOKS.9780890423349
   Angst J, 2000, BIOL PSYCHIAT, V48, P445, DOI 10.1016/S0006-3223(00)00909-4
   Angst J, 2003, J AFFECT DISORDERS, V73, P133, DOI 10.1016/S0165-0327(02)00322-1
   Angst J, 2003, EUR NEUROPSYCHOPHARM, V13, pS43, DOI 10.1016/S0924-977X(03)00077-4
   Angst J, 2010, ACTA PSYCHIAT SCAND, V122, P488, DOI 10.1111/j.1600-0447.2010.01580.x
   [Anonymous], 2017, BEVOLKING
   Baldassano CF, 2005, BIPOLAR DISORD, V7, P8, DOI 10.1111/j.1399-5618.2005.00189.x
   Baldessarini RJ, 2002, CNS DRUGS, V16, P721, DOI 10.2165/00023210-200216110-00001
   Bauer M, 2004, BIPOLAR DISORD, V6, P67, DOI 10.1046/j.1399-5618.2003.00085.x
   Begley CE, 2001, PHARMACOECONOMICS, V19, P483, DOI 10.2165/00019053-200119050-00004
   Bonsall MB, 2012, P ROY SOC B-BIOL SCI, V279, P916, DOI 10.1098/rspb.2011.1246
   Borriello G, MAGNIFYING HUMAN RES
   Breit-Gabauer B, 2010, VERHALTENSTHERAPIE, V20, P183, DOI 10.1159/000319447
   Chen YW, 1996, BIOL PSYCHIAT, V39, P896, DOI 10.1016/0006-3223(95)00295-2
   Curran PJ, 2011, ANNU REV PSYCHOL, V62, P583, DOI 10.1146/annurev.psych.093008.100356
   Depp CA, 2014, J AFFECT DISORDERS, V152, P250, DOI 10.1016/j.jad.2013.09.020
   Depp CA, 2012, J DUAL DIAGN, V8, P326, DOI 10.1080/15504263.2012.723318
   Depp CA, 2010, J NERV MENT DIS, V198, P715, DOI 10.1097/NMD.0b013e3181f49ea3
   Doryab A, 2015, PERS UBIQUIT COMPUT, V19, P355, DOI 10.1007/s00779-014-0826-8
   Faurholt-Jepsen M, 2014, PSYCHIAT RES, V217, P124, DOI 10.1016/j.psychres.2014.03.009
   Grunerbl A, 2014, 2014 MAR PRESENTED 5, DOI [DOI 10.1145/2582051.2582089, 10.1145/2582051.2582089]
   HAMILTON M, 1960, J NEUROL NEUROSUR PS, V23, P56, DOI 10.1136/jnnp.23.1.56
   Hartung C., 2010, 4 INT C INF COMM TEC
   Hautzinger M, 2011, BIPOLAR AFFEKTIVE ST
   Hox J., 2002, MULTILEVEL ANAL TECH, DOI 10.1177/0049124194022003001
   Jackson A, 2003, J AFFECT DISORDERS, V74, P209, DOI 10.1016/S0165-0327(02)00266-5
   JAMISON KR, 1983, PSYCHIAT CLIN N AM, V6, P175
   Johnson SL, 2000, J AFFECT DISORDERS, V58, P79, DOI 10.1016/S0165-0327(99)00133-0
   Judd LL, 2002, ARCH GEN PSYCHIAT, V59, P530, DOI 10.1001/archpsyc.59.6.530
   KUHS H, 1992, PSYCHOPATHOLOGY, V25, P109, DOI 10.1159/000284760
   Mayora O, 2013, INT CONF PER COMP, P424, DOI 10.4108/icst.pervasivehealth.2013.252123
   Muhlbacher Moritz, 2011, Neuropsychiatr, V25, P16
   Namjoshi MA, 2001, QUAL LIFE RES, V10, P105, DOI 10.1023/A:1016662018075
   Osmani V, 2013, 2013 DEC PRESENTED I, P85, DOI [DOI 10.1145/2536853.2536882, 10.1145/2536853.2536882]
   Prince M, 2007, LANCET, V370, P859, DOI 10.1016/S0140-6736(07)61238-0
   Torous J, 2014, JMIR MHEALTH UHEALTH, V2, DOI 10.2196/mhealth.2994
   Weinstock LM, 2008, BIPOLAR DISORD, V10, P437, DOI 10.1111/j.1399-5618.2007.00551.x
   Weyer G., 2004, INTERNATIONALE SKALE
   YOUNG RC, 1978, BRIT J PSYCHIAT, V133, P429, DOI 10.1192/bjp.133.5.429
   Zimmerman M, 2013, J AFFECT DISORDERS, V150, P384, DOI 10.1016/j.jad.2013.04.028
NR 44
TC 85
Z9 86
U1 0
U2 11
PU JMIR PUBLICATIONS, INC
PI TORONTO
PA 130 QUEENS QUAY E, STE 1102, TORONTO, ON M5A 0P6, CANADA
SN 2368-7959
J9 JMIR MENT HEALTH
JI JMIR Ment. Health
PD JAN-MAR
PY 2016
VL 3
IS 1
AR e2
DI 10.2196/mental.4560
PG 15
WC Psychiatry
WE Emerging Sources Citation Index (ESCI)
SC Psychiatry
GA FM4IR
UT WOS:000414979500006
PM 26740354
OA Green Published, Green Submitted, gold
DA 2022-11-22
ER

PT J
AU Preuss, UW
AF Preuss, Ulrich W.
TI Commentary on the Study: Impact of Depressive Symptoms on Future Alcohol
   Use in Patients with Co-Occurring Bipolar Disorder and Alcohol
   Dependence: A Prospective Analysis in an 8-Week Randomized Controlled
   Trial of Acamprosate (Prisciandaro et al.)
SO ALCOHOLISM-CLINICAL AND EXPERIMENTAL RESEARCH
LA English
DT Article
DE Bipolar Disorders; Alcohol Dependence; Comorbidity
ID SUBSTANCE USE DISORDERS; I DISORDER; ABUSE; PREVALENCE
AB Background Comorbidity of alcohol abuse and dependence with bipolar disorders is high. The aim of this short commentary is to review a current study investigating the impact of depressive symptoms and craving on alcohol use in individuals with co-occurring bipolar disorder and alcohol dependence. Methods The strengths of Prisciandaro and colleagues' (2012) study are reviewed. The research group collected data as part of an 8-week, randomized, double-blind, placebo-controlled trial of acamprosate treatment in comorbid individuals. Results The importance of the study lies in highlighting the complex relationship between bipolar affective disorder symptoms, in particular depression, and alcohol use in a prospective design. It also overcomes several shortcomings of previous studies, since trajectories of both disorders within a short time frame of 1 week were hitherto rarely investigated. Conclusions While the current study is successfully shedding light on the relationship between depressive symptoms, craving, and alcohol use in comorbid individuals, future studies may also investigate the influence of rapid cycling, mixed states, and psychotic symptoms on alcohol consumption and vice versa. Further, other comorbid samples could be included like first episode versus subjects with multiple affective episodes or comorbidity in males versus females. This research may provide a better basis for future psychotherapy and pharmacotherapy or integrated treatment approaches in these comorbid and severely affected individuals.
C1 Univ Halle Wittenberg, Dept Psychiat Psychotherapy & Psychosomat, D-06097 Halle, Germany.
RP Preuss, UW (corresponding author), Univ Halle Wittenberg, Dept Psychiat Psychotherapy & Psychosomat, Julius Kuhn Str 7, D-06097 Halle, Germany.
EM ulrich.preuss@medizin.uni-halle.de
CR Baethge C, 2005, AM J PSYCHIAT, V162, P1008, DOI 10.1176/appi.ajp.162.5.1008
   Baldessarini RJ, 2007, PSYCHIAT SERV, V58, P85, DOI 10.1176/appi.ps.58.1.85
   Bauer MS, 2005, J AFFECT DISORDERS, V85, P301, DOI 10.1016/j.jad.2004.11.009
   Cassidy F, 2001, BIPOLAR DISORD, V3, P181, DOI 10.1034/j.1399-5618.2001.030403.x
   Cerullo MA, 2007, SUBST ABUSE TREAT PR, V2, DOI 10.1186/1747-597X-2-29
   Chengappa KNR, 2000, BIPOLAR DISORD, V2, P191, DOI 10.1034/j.1399-5618.2000.020306.x
   Fleck DE, 2006, BIPOLAR DISORD, V8, P338, DOI 10.1111/j.1399-5618.2006.00332.x
   Judd LL, 2002, ARCH GEN PSYCHIAT, V59, P530, DOI 10.1001/archpsyc.59.6.530
   Prisciandaro JJ, 2012, ALCOHOL CLIN EXP RES, V36, P490, DOI 10.1111/j.1530-0277.2011.01645.x
   Salloum IM, 2000, BIPOLAR DISORD, V2, P269, DOI 10.1034/j.1399-5618.2000.20308.x
   Simon NM, 2004, J CLIN PSYCHOPHARM, V24, P512, DOI 10.1097/01.jcp.0000138772.40515.70
   Strakowski SM, 2000, BIOL PSYCHIAT, V48, P477, DOI 10.1016/S0006-3223(00)00900-8
   Strakowski SM, 2000, CLIN PSYCHOL REV, V20, P191, DOI 10.1016/S0272-7358(99)00025-2
NR 13
TC 0
Z9 0
U1 0
U2 1
PU WILEY-BLACKWELL
PI HOBOKEN
PA 111 RIVER ST, HOBOKEN 07030-5774, NJ USA
SN 0145-6008
J9 ALCOHOL CLIN EXP RES
JI Alcoholism (NY)
PD JUN
PY 2012
VL 36
IS 6
BP 450
EP 452
DI 10.1111/j.1530-0277.2012.01827.x
PG 3
WC Substance Abuse
WE Science Citation Index Expanded (SCI-EXPANDED)
SC Substance Abuse
GA 951HY
UT WOS:000304712800005
PM 22563952
DA 2022-11-22
ER

PT J
AU Weissflog, L
   Becker, N
   Bossert, N
   Freudenberg, F
   Kittel-Schneider, S
   Reif, A
AF Weissflog, Lena
   Becker, Nils
   Bossert, Nelli
   Freudenberg, Florian
   Kittel-Schneider, Sarah
   Reif, Andreas
TI Expressional profile of the diacylglycerol kinase eta gene DGKH
SO EUROPEAN ARCHIVES OF PSYCHIATRY AND CLINICAL NEUROSCIENCE
LA English
DT Article
DE Bipolar disorder; Diacylglycerol kinase; Genetics; Gene expression;
   Histology
ID BIPOLAR AFFECTIVE-DISORDER; GENOME-WIDE ASSOCIATION; UNIPOLAR
   DEPRESSION; MOOD DISORDERS; SCHIZOPHRENIA; AMYGDALA; VOLUMES; SAMPLE;
   BRAIN; METAANALYSIS
AB Bipolar disorder (BPD) is a genetically complex mental disorder, which is characterized by recurrent depressive and manic episodes, occurring with a typical cyclical course. In a recent study, we were able to identify a risk haplotype for BPD, as well as for unipolar depression and adult attention-deficit/hyperactivity disorder (ADHD), within the DGKH gene. DGKH codes for the eta (eta) isoform of diacylglycerol kinase, which is involved in the phosphoinositol pathway. In the present study, we determined the expressional profile of Dgkh using quantitative real-time PCR (qPCR), in situ hybridization and immunohistological staining in the human and in the mouse brain. Expression studies showed that two different Dgkh transcripts exhibited distinct occurrence in a variety of murine tissues and also differed in their expression levels. The proteins encoded by those transcripts differ in functional protein domains suggesting distinct biochemical and cell biological properties and functions. qPCR analyses revealed an increase in Dgkh expression during mouse brain development indicating a possible role of this kinase in late developmental stages. Immunostainings revealed strong Dgkh expression in neurons of the hippocampus and the cerebellum of the murine brain, whereas highest expression levels of DGKH in the human brain were found in the striatum. Taken together, our studies revealed expressional changes during mouse brain development and occurrence of Dgk eta in neurons of regions that have been linked to BPD as well as ADHD in humans providing evidence for the implication of DGKH in those disorders.
C1 [Weissflog, Lena; Freudenberg, Florian; Kittel-Schneider, Sarah; Reif, Andreas] Univ Hosp Frankfurt, Dept Psychiat Psychosomat Med & Psychotherapy, Heinrich Hoffmann Str 10, D-60528 Frankfurt, Germany.
   [Becker, Nils; Bossert, Nelli] Univ Hosp Wurzburg, Dept Psychiat Psychosomat Med & Psychotherapy, Fuchsleinstr 15, D-97080 Wurzburg, Germany.
   [Becker, Nils] Univ Wurzburg, Dept Behav Physiol & Sociobiol, Theodor Boveri Inst Biosci, Wurzburg, Germany.
   [Bossert, Nelli] Leiden Univ, Leiden Inst Phys, Leiden, Netherlands.
RP Weissflog, L (corresponding author), Univ Hosp Frankfurt, Dept Psychiat Psychosomat Med & Psychotherapy, Heinrich Hoffmann Str 10, D-60528 Frankfurt, Germany.
EM lena.weissflog@kgu.de
RI Freudenberg, Florian/A-6661-2013
OI Freudenberg, Florian/0000-0003-1438-3850; Kittel-Schneider,
   Sarah/0000-0003-3057-6150
CR AYLWARD EH, 1994, AM J PSYCHIAT, V151, P687
   Badner JA, 2002, MOL PSYCHIATR, V7, P405, DOI 10.1038/sj.mp.4001012
   Baldacara L, 2011, J AFFECT DISORDERS, V135, P305, DOI 10.1016/j.jad.2011.06.059
   Baldacara L, 2008, REV BRAS PSIQUIATR, V30, P281, DOI 10.1590/S1516-44462008000300016
   Barkley RA, 1997, PSYCHOL BULL, V121, P65, DOI 10.1037/0033-2909.121.1.65
   Bauer M, 2005, EPILEPSIA, V46, P8, DOI 10.1111/j.1528-1167.2005.463003.x
   Baum AE, 2008, MOL PSYCHIATR, V13, P197, DOI 10.1038/sj.mp.4002012
   Blumberg HP, 2003, ARCH GEN PSYCHIAT, V60, P1201, DOI 10.1001/archpsyc.60.12.1201
   Cubillo A, 2012, CORTEX, V48, P194, DOI 10.1016/j.cortex.2011.04.007
   DelBello MP, 2004, BIPOLAR DISORD, V6, P43, DOI 10.1046/j.1399-5618.2003.00087.x
   Drevets WC, 1997, NATURE, V386, P824, DOI 10.1038/386824a0
   FINLAY BL, 1995, SCIENCE, V268, P1578, DOI 10.1126/science.7777856
   KENDLER KS, 1995, BEHAV GENET, V25, P217, DOI 10.1007/BF02197180
   Kessler RC, 2006, AM J PSYCHIAT, V163, P1561, DOI 10.1176/appi.ajp.163.9.1561
   Kieseppa T, 2004, AM J PSYCHIAT, V161, P1814, DOI 10.1176/appi.ajp.161.10.1814
   Kim K, 2009, EMBO J, V28, P1170, DOI 10.1038/emboj.2009.44
   Kittel-Schneider S, 2015, EUR ARCH PSY CLIN N, V265, P127, DOI 10.1007/s00406-014-0513-9
   Kolch W, 2000, BIOCHEM J, V351, P289, DOI 10.1042/0264-6021:3510289
   Konrad K, 2010, HUM BRAIN MAPP, V31, P904, DOI 10.1002/hbm.21058
   Manji HK, 1999, BIOL PSYCHIAT, V46, P1328, DOI 10.1016/S0006-3223(99)00235-8
   McGuffin P, 2003, ARCH GEN PSYCHIAT, V60, P497, DOI 10.1001/archpsyc.60.5.497
   Merida I, 2008, BIOCHEM J, V409, P1, DOI 10.1042/BJ20071040
   Merikangas KR, 2007, ARCH GEN PSYCHIAT, V64, P543, DOI 10.1001/archpsyc.64.5.543
   Moya PR, 2010, INT J NEUROPSYCHOPH, V13, P1127, DOI 10.1017/S1461145710000593
   Murakami T, 2003, J BIOL CHEM, V278, P34364, DOI 10.1074/jbc.M301542200
   Noga JT, 2001, PSYCHIAT RES-NEUROIM, V106, P25, DOI 10.1016/S0925-4927(00)00084-6
   Ollila HM, 2009, MOL PSYCHIATR, V14, P351, DOI 10.1038/mp.2008.122
   Palop JJ, 2011, METHODS MOL BIOL, V670, P207, DOI 10.1007/978-1-60761-744-0_15
   Ramakers C, 2003, NEUROSCI LETT, V339, P62, DOI 10.1016/S0304-3940(02)01423-4
   Sakane F, 2007, BBA-MOL CELL BIOL L, V1771, P793, DOI 10.1016/j.bbalip.2007.04.006
   Segurado R, 2003, AM J HUM GENET, V73, P49, DOI 10.1086/376547
   Shionoya T, 2015, BMC DEV BIOL, V15, DOI 10.1186/s12861-015-0055-z
   Squassina A, 2009, MOL PSYCHIATR, V14, P350, DOI 10.1038/mp.2008.93
   Strakowski SM, 2002, AM J PSYCHIAT, V159, P1841, DOI 10.1176/appi.ajp.159.11.1841
   SWAYZE VW, 1992, BIOL PSYCHIAT, V31, P221, DOI 10.1016/0006-3223(92)90046-3
   Topham MK, 2009, BBA-GEN SUBJECTS, V1790, P416, DOI 10.1016/j.bbagen.2009.01.010
   Topham MK, 2006, J CELL BIOCHEM, V97, P474, DOI 10.1002/jcb.20704
   Vandesompele J, 2002, GENOME BIOL, V3, DOI 10.1186/gb-2002-3-7-research0034
   Weber H, 2011, NEUROPSYCHOPHARMACOL, V36, P2076, DOI 10.1038/npp.2011.98
   Whalley HC, 2012, NEUROPSYCHOPHARMACOL, V37, P919, DOI 10.1038/npp.2011.272
   Yasuda S, 2009, J BIOL CHEM, V284, P29559, DOI 10.1074/jbc.M109.043604
   Zeng Z, 2011, MOL PSYCHIATR, V16, P473, DOI 10.1038/mp.2010.86
NR 42
TC 1
Z9 2
U1 3
U2 10
PU SPRINGER HEIDELBERG
PI HEIDELBERG
PA TIERGARTENSTRASSE 17, D-69121 HEIDELBERG, GERMANY
SN 0940-1334
EI 1433-8491
J9 EUR ARCH PSY CLIN N
JI Eur. Arch. Psych. Clin. Neurosci.
PD AUG
PY 2017
VL 267
IS 5
BP 445
EP 454
DI 10.1007/s00406-016-0695-4
PG 10
WC Clinical Neurology; Psychiatry
WE Science Citation Index Expanded (SCI-EXPANDED)
SC Neurosciences & Neurology; Psychiatry
GA FA8CL
UT WOS:000405673700008
PM 27085324
DA 2022-11-22
ER

PT J
AU Bengesser, SA
   Reininghaus, EZ
   Lackner, N
   Birner, A
   Fellendorf, FT
   Platzer, M
   Kainzbauer, N
   Tropper, B
   Hormanseder, C
   Queissner, R
   Kapfhammer, HP
   Wallner-Liebmann, SJ
   Fuchs, R
   Petek, E
   Windpassinger, C
   Schnalzenberger, M
   Reininghaus, B
   Evert, B
   Waha, A
AF Bengesser, Susanne A.
   Reininghaus, Eva Z.
   Lackner, Nina
   Birner, Armin
   Fellendorf, Frederike T.
   Platzer, Martina
   Kainzbauer, Nora
   Tropper, Bernhard
   Hoermanseder, Christa
   Queissner, Robert
   Kapfhammer, Hans-Peter
   Wallner-Liebmann, Sandra J.
   Fuchs, Robert
   Petek, Erwin
   Windpassinger, Christian
   Schnalzenberger, Mario
   Reininghaus, Bernd
   Evert, Bernd
   Waha, Andreas
TI Is the molecular clock ticking differently in bipolar disorder?
   Methylation analysis of the clock gene ARNTL
SO WORLD JOURNAL OF BIOLOGICAL PSYCHIATRY
LA English
DT Article
DE Bipolar affective disorder; methylation; ARNTL; cg05733463; PS2
ID MB-COMT PROMOTER; DNA METHYLATION; CIRCADIAN GENES; SCHIZOAFFECTIVE
   DISORDER; I-DISORDER; ASSOCIATION; POLYMORPHISM; MOUSE; HYPOMETHYLATION;
   SCHIZOPHRENIA
AB Objectives: The clock gene ARNTL is associated with the transcription activation of monoamine oxidase A according to previous literature. Thus, we hypothesised that methylation of ARNTL may differ between bipolar disorder (BD) and controls. Methods: The methylation status of one CpG island covering the first exon of ARNTL (PS2) and one site in the 5 ' region of ARNTL (cg05733463) were analysed in patients with BD (n = 151) versus controls (n = 66). Methylation analysis was performed by bisulphite-conversion of DNA from fasting blood with the EpiTect Bisulfite Kit, PCR and pyrosequencing. Analysis of covariances considering the covariates age, body mass index, sex, smoking, lithium and anticonvulsant intake were performed to test methylation differences between BD and controls. Results: Methylation at cg05733463 of ARNTL was significantly higher in BD than in controls (F(1,209) = 44.500, P < .001). In contrast, methylation was significantly lower in BD at PS2_POS1 compared to controls (F(1,128) = 5.787, P = .018) and by trend at PS2_POS2 (F(1,128) = 3.033, P = .084) and POS7 (F(1,34) = 3.425, P = .073). Conclusions: Methylation of ARNTL differed significantly between BD and controls. Thus, our study suggests that altered epigenetic regulation of ARNTL might provide a mechanistic basis for better understanding circadian rhythms and mood swings in BD.
C1 [Bengesser, Susanne A.; Reininghaus, Eva Z.; Lackner, Nina; Birner, Armin; Fellendorf, Frederike T.; Platzer, Martina; Kainzbauer, Nora; Tropper, Bernhard; Hoermanseder, Christa; Queissner, Robert; Kapfhammer, Hans-Peter; Reininghaus, Bernd] MUG, Dept Psychiat, Graz, Austria.
   [Wallner-Liebmann, Sandra J.; Fuchs, Robert] MUG, Inst Pathophysiol & Immunol, Graz, Austria.
   [Petek, Erwin; Windpassinger, Christian] MUG, Inst Human Genet, Graz, Austria.
   [Schnalzenberger, Mario] JKU Linz, Inst Econ, Linz, Austria.
   [Schnalzenberger, Mario] Cubido Business Solut, Linz, Austria.
   [Reininghaus, Bernd] Justuspk Bad Hall, Bad Hall, Austria.
   [Evert, Bernd] Univ Bonn, Dept Neurol, Bonn, Germany.
   [Waha, Andreas] Univ Bonn, Inst Neuropathol, Bonn, Germany.
RP Reininghaus, EZ (corresponding author), Auenbruggerpl 31, A-8036 Graz, Austria.
EM Eva.Reininghaus@medunigraz.at
OI Holasek, Sandra/0000-0002-2958-3516
FU Stadt Graz [Stadt Graz Forderung]; MEFO [MEFO Forderung]; Land
   Steiermark [Land Steiermark Forderung]; Vereinigung Forschungsforderung
   Med Uni Graz
FX Stadt Graz [Stadt Graz F_orderung], MEFO [MEFO F_orderung], Land
   Steiermark [Land Steiermark F_orderung], Vereinigung
   Forschungsf_orderung Med Uni Graz.
CR Abdolmaleky HM, 2006, HUM MOL GENET, V15, P3132, DOI 10.1093/hmg/ddl253
   Abrahamson EE, 2001, BRAIN RES, V916, P172, DOI 10.1016/S0006-8993(01)02890-6
   Balasubramanian D, 2015, NEUROPHARMACOLOGY, V99, P79, DOI 10.1016/j.neuropharm.2015.06.018
   Benedetti F, 2008, NEUROSCI LETT, V445, P184, DOI 10.1016/j.neulet.2008.09.002
   Bengesser S, 2013, GENETICS BIPOLAR DIS
   Coque L, 2011, NEUROPSYCHOPHARMACOL, V36, P1478, DOI 10.1038/npp.2011.33
   Dallaspezia S, 2011, EUR PSYCHIAT, V26, P138, DOI 10.1016/j.eurpsy.2010.11.009
   Dilling H., 2010, TASCHENFUHRER ICD 10, V5, P1
   Dmitrzak-Weglarz MP, 2015, MOL BIOL REP, V42, P277, DOI 10.1007/s11033-014-3770-9
   Gao X, 2016, ONCOTARGET, V7, P46878, DOI 10.18632/oncotarget.9795
   Gavin DP, 2013, NEUROPHARMACOLOGY, V75, P233, DOI 10.1016/j.neuropharm.2013.07.036
   Hampp G, 2008, CURR BIOL, V18, P678, DOI 10.1016/j.cub.2008.04.012
   Hampp Gabriele, 2008, Commun Integr Biol, V1, P1
   Iitaka C, 2005, J BIOL CHEM, V280, P29397, DOI 10.1074/jbc.M503526200
   Iwahana E, 2004, EUR J NEUROSCI, V19, P2281, DOI 10.1111/j.0953-816X.2004.03322.x
   Kao CY, 2013, J NEUROCHEM, V126, P4, DOI 10.1111/jnc.12292
   Knippers R., 2001, THIEME, V8, P1
   Kripke Daniel F, 2009, J Circadian Rhythms, V7, P2, DOI 10.1186/1740-3391-7-2
   Le-Niculescu H, 2009, AM J MED GENET B, V150B, P155, DOI 10.1002/ajmg.b.30887
   Machado-Vieira R, 2011, CNS NEUROSCI THER, V17, P699, DOI 10.1111/j.1755-5949.2010.00203.x
   Mansour HA, 2006, GENES BRAIN BEHAV, V5, P150, DOI 10.1111/j.1601-183X.2005.00147.x
   Mansour HA, 2009, BIPOLAR DISORD, V11, P701, DOI 10.1111/j.1399-5618.2009.00756.x
   Milagro FI, 2012, CHRONOBIOL INT, V29, P1180, DOI 10.3109/07420528.2012.719967
   Nievergelt CM, 2006, AM J MED GENET B, V141B, P234, DOI 10.1002/ajmg.b.30252
   Nohesara S, 2011, J PSYCHIATR RES, V45, P1432, DOI 10.1016/j.jpsychires.2011.06.013
   Rybakowski JK, 2014, BIPOLAR DISORD, V16, P151, DOI 10.1111/bdi.12136
   Rybakowski JK, 2014, J AFFECT DISORDERS, V159, P80, DOI 10.1016/j.jad.2014.02.024
   Shi JJ, 2008, AM J MED GENET B, V147B, P1047, DOI 10.1002/ajmg.b.30714
   Smoller JW, 2003, AM J MED GENET C, V123C, P48, DOI 10.1002/ajmg.c.20013
   Starnawska A, 2016, TRANSL PSYCHIAT, V6, DOI 10.1038/tp.2016.99
   Taniguchi H, 2009, CANCER RES, V69, P8447, DOI 10.1158/0008-5472.CAN-09-0551
   Teroganova N, 2016, BMC GENET, V17, DOI 10.1186/s12863-016-0332-2
   Tremolizzo L, 2014, WORLD J BIOL PSYCHIA, V15, P327, DOI 10.3109/15622975.2013.860467
   Wittchen H.-U., 1997, SKID STRUKTURIERTES
   Yara S, 2015, EPIGENOMICS-UK, V7, P283, DOI [10.2217/EPI.14.84, 10.2217/epi.14.84]
   Yeh CM, 2014, INT J ONCOL, V45, P2101, DOI 10.3892/ijo.2014.2627
NR 36
TC 20
Z9 20
U1 0
U2 6
PU TAYLOR & FRANCIS LTD
PI ABINGDON
PA 2-4 PARK SQUARE, MILTON PARK, ABINGDON OR14 4RN, OXON, ENGLAND
SN 1562-2975
EI 1814-1412
J9 WORLD J BIOL PSYCHIA
JI World J. Biol. Psychiatry
PD OCT 31
PY 2018
VL 19
SU 2
BP S21
EP S29
DI 10.1080/15622975.2016.1231421
PG 9
WC Psychiatry
WE Science Citation Index Expanded (SCI-EXPANDED)
SC Psychiatry
GA HF1JI
UT WOS:000453922200003
PM 27739341
DA 2022-11-22
ER

PT J
AU Hammer, C
   Degenhardt, F
   Priebe, L
   Stutz, AM
   Heilmann, S
   Waszak, SM
   Schlattl, A
   Mangold, E
   Hoffmann, P
   Nothen, MM
   Rietschel, M
   Rappold, G
   Korbel, J
   Cichon, S
   Niesler, B
AF Hammer, Christian
   Degenhardt, Franziska
   Priebe, Lutz
   Stuetz, Adrian M.
   Heilmann, Stefanie
   Waszak, Sebastian M.
   Schlattl, Andreas
   Mangold, Elisabeth
   Hoffmann, Per
   Noethen, Markus M.
   Rietschel, Marcella
   Rappold, Gudrun
   Korbel, Jan
   Cichon, Sven
   Niesler, Beate
CA MooDS Consortium
TI A common microdeletion affecting a hippocampus- and amygdala-specific
   isoform of tryptophan hydroxylase 2 is not associated with affective
   disorders
SO BIPOLAR DISORDERS
LA English
DT Article
DE 5-hydroxytryptamine (5-HT); bipolar affective disorder (BPAD); copy
   number polymorphism (CNP); deletion; major depressive disorder (MDD);
   serotonin; tryptophan hydroxylase 2 (TPH2)
ID BIPOLAR AFFECTIVE-DISORDER; MAJOR DEPRESSIVE DISORDER; COPY NUMBER
   VARIANTS; OF-FUNCTION MUTATION; RECEPTOR GENE; HUMAN GENOME; SEROTONIN
   TRANSPORTER; SCHIZOPHRENIA; POLYMORPHISM; METAANALYSIS
AB ObjectivesCopy number variants (CNVs) have been shown to affect susceptibility for neuropsychiatric disorders. To date, studies implicating the serotonergic system in complex conditions have just focused on single nucleotide polymorphisms (SNPs). We therefore sought to identify novel common genetic copy number polymorphisms affecting genes of the serotonergic system, and to assess their putative role in bipolar affective disorder (BPAD) and major depressive disorder (MDD).
   MethodsA selection of 41 genes of the serotonergic system encoding receptors, the serotonin transporter, metabolic enzymes and chaperones were investigated using a paired-end mapping (PEM) approach on next-generation sequencing data from the pilot project of the 1000 Genomes Project. For association testing, 593 patients with MDD, 1,145 patients with BPAD, and 1,738 healthy controls were included in the study.
   ResultsPEM led to the identification of a microdeletion in the gene encoding tryptophan hydroxylase 2 (TPH2), affecting an amygdala- and hippocampus-specific isoform. It was not associated with BPAD or MDD using a case-control association approach.
   ConclusionsWe did not find evidence for a role of the TPH2 microdeletion in the pathoetiology of affective disorders. Further studies examining its putative role in behavioral traits regulated by the limbic system are warranted.
C1 [Hammer, Christian; Rappold, Gudrun; Niesler, Beate] Heidelberg Univ, Dept Human Mol Genet, D-69120 Heidelberg, Germany.
   [Degenhardt, Franziska; Priebe, Lutz; Heilmann, Stefanie; Mangold, Elisabeth; Hoffmann, Per; Noethen, Markus M.; Cichon, Sven] Univ Bonn, Inst Human Genet, Bonn, Germany.
   [Degenhardt, Franziska; Priebe, Lutz; Heilmann, Stefanie; Hoffmann, Per; Noethen, Markus M.; Cichon, Sven] Univ Bonn, Dept Genom, Life & Brain Ctr, Bonn, Germany.
   [Stuetz, Adrian M.; Waszak, Sebastian M.; Schlattl, Andreas; Korbel, Jan] European Mol Biol Lab, Genome Biol Res Unit, D-69012 Heidelberg, Germany.
   [Hoffmann, Per; Cichon, Sven] Res Ctr Juelich, Inst Neurosci & Med INM 1, Julich, Germany.
   [Hoffmann, Per; Cichon, Sven] Univ Basel, Dept Biomed, Div Med Genet, Basel, Switzerland.
   [Noethen, Markus M.] German Ctr Neurodegenerat Dis DZNE, Bonn, Germany.
   [Rietschel, Marcella] Heidelberg Univ, Med Fac Mannheim, Cent Inst Mental Hlth, Dept Genet Epidemiol Psychiat, D-69120 Heidelberg, Germany.
RP Niesler, B (corresponding author), Heidelberg Univ, Dept Human Mol Genet, D-69120 Heidelberg, Germany.
EM beate.niesler@med.uni-heidelberg.de
RI Heilmann-Heimbach, Stefanie/H-5942-2018; Degenhardt,
   Franziska/H-4169-2017; Hammer, Christian/C-5827-2014; Waszak, Sebastian
   M./D-7828-2015; Hoffmann, Per/A-5149-2010; Cichon, Sven/B-9618-2014
OI Heilmann-Heimbach, Stefanie/0000-0003-1057-465X; Hammer,
   Christian/0000-0003-4548-7548; Waszak, Sebastian M./0000-0003-3042-9521;
   Hoffmann, Per/0000-0002-6573-983X; Cichon, Sven/0000-0002-9475-086X;
   Nothen, Markus/0000-0002-8770-2464
FU Medical Faculty of the University of Heidelberg; German Federal Ministry
   of Education and Research (BMBF) [01GS08144, 01GS08147]; Alfred Krupp
   von Bohlen und Halbach-Stiftung
FX This study was supported by the Medical Faculty of the University of
   Heidelberg and the German Federal Ministry of Education and Research
   (BMBF) through the Integrated Genome Research Network (IG) MooDS
   (Systematic Investigation of the Molecular Causes of Major Mood
   Disorders and Schizophrenia; Grant 01GS08144 to MMN, SC, and MR, and
   Grant 01GS08147 to MR), under the auspices of the National Genome
   Research Network plus (NGFNplus). MMN also received support from the
   Alfred Krupp von Bohlen und Halbach-Stiftung.
CR 1000 Genomes Project Consortium, 2010, Nature, V467, P1061, DOI 10.1038/nature09534
   Anguelova M, 2003, MOL PSYCHIATR, V8, P574, DOI 10.1038/sj.mp.4001328
   Bach-Mizrachi H, 2006, NEUROPSYCHOPHARMACOL, V31, P814, DOI 10.1038/sj.npp.1300897
   Baumgarten H. G., 1997, HDB EXPT PHARM, V129
   Cichon S, 2008, HUM MOL GENET, V17, P87, DOI 10.1093/hmg/ddm286
   Cichon S, 2011, AM J HUM GENET, V88, P372, DOI 10.1016/j.ajhg.2011.03.001
   COPPEN A, 1969, PSYCHIAT NEUROL NEUR, V72, P173
   COPPEN A, 1967, BRIT J PSYCHIAT, V113, P1237, DOI 10.1192/bjp.113.504.1237
   De Luca V, 2005, PSYCHOPHARMACOLOGY, V183, P378, DOI 10.1007/s00213-005-0191-4
   Degenhardt F, 2012, AM J MED GENET B, V159B, P263, DOI 10.1002/ajmg.b.32034
   Frank B, 2004, AM J MED GENET B, V131B, P1, DOI 10.1002/ajmg.b.30070
   Frey BN, 2007, BEHAV PHARMACOL, V18, P419, DOI 10.1097/FBP.0b013e3282df3cde
   Gauderman W., 2006, QUANTO 1 1 COMPUTER
   Gross C, 2004, NEUROTOX RES, V6, P493, DOI 10.1007/BF03033286
   Gu L, 2013, J NEUROSCI RES, V91, P623, DOI 10.1002/jnr.23180
   Haenisch B, 2009, AM J MED GENET B, V150B, P1013, DOI 10.1002/ajmg.b.30912
   Hammer C, 2012, TRANSL PSYCHIAT, V2, DOI 10.1038/tp.2012.30
   Hannon J, 2008, BEHAV BRAIN RES, V195, P198, DOI 10.1016/j.bbr.2008.03.020
   Huang YY, 2003, NEUROPSYCHOPHARMACOL, V28, P163, DOI 10.1038/sj.npp.1300000
   Iafrate AJ, 2004, NAT GENET, V36, P949, DOI 10.1038/ng1416
   Keller MC, 2006, BEHAV BRAIN SCI, V29, P385, DOI 10.1017/S0140525X06009095
   Kishi T, 2011, PSYCHIAT RES, V185, P20, DOI 10.1016/j.psychres.2010.06.003
   Korbel JO, 2007, SCIENCE, V318, P420, DOI 10.1126/science.1149504
   Korbel JO, 2009, GENOME BIOL, V10, DOI 10.1186/gb-2009-10-2-r23
   Li WQ, 2013, PROG NEURO-PSYCHOPH, V44, P290, DOI 10.1016/j.pnpbp.2013.04.003
   Maher B, 2008, NATURE, V456, P18, DOI 10.1038/456018a
   Malhotra D, 2012, CELL, V148, P1223, DOI 10.1016/j.cell.2012.02.039
   McAuley EZ, 2009, PSYCHIAT GENET, V19, P244, DOI 10.1097/YPG.0b013e32832ceea9
   McKinney J, 2008, MOL PSYCHIATR, V13, P365, DOI 10.1038/sj.mp.4002152
   Mehler-Wex C, 2008, Z KINDER JUG-PSYCH, V36, P17, DOI 10.1024/1422-4917.36.1.17
   Ni JL, 2013, ASIA-PAC PSYCHIAT, V5, P24, DOI 10.1111/appy.12027
   Niesler B, 2001, PHARMACOGENETICS, V11, P471, DOI 10.1097/00008571-200108000-00002
   Ohtsuki T, 2002, MOL PSYCHIATR, V7, P954, DOI 10.1038/sj.mp.4001133
   Ota T, 2004, NAT GENET, V36, P40, DOI 10.1038/ng1285
   Priebe L, 2012, MOL PSYCHIATR, V17, P421, DOI 10.1038/mp.2011.8
   Richards Misty, 2006, Behav Brain Funct, V2, P39, DOI 10.1186/1744-9081-2-39
   SPITZER RL, 1992, ARCH GEN PSYCHIAT, V49, P624
   Sugden K, 2009, BMC NEUROSCI, V10, DOI 10.1186/1471-2202-10-50
   Sullivan PF, 2012, NAT REV GENET, V13, P537, DOI 10.1038/nrg3240
   Szczepankiewicz A, 2013, NEUROPSYCH DIS TREAT, V9, P1573, DOI 10.2147/NDT.S28117
   Townsend J, 2012, BIPOLAR DISORD, V14, P326, DOI 10.1111/j.1399-5618.2012.01021.x
   Walther DJ, 2003, SCIENCE, V299, P76, DOI 10.1126/science.1078197
   Yosifova A, 2009, J AFFECT DISORDERS, V117, P87, DOI 10.1016/j.jad.2008.12.021
   Zhang XD, 2004, SCIENCE, V305, P217, DOI 10.1126/science.1097540
   Zhang XD, 2005, NEURON, V45, P11, DOI 10.1016/j.neuron.2004.12.014
NR 45
TC 2
Z9 2
U1 0
U2 16
PU WILEY
PI HOBOKEN
PA 111 RIVER ST, HOBOKEN 07030-5774, NJ USA
SN 1398-5647
EI 1399-5618
J9 BIPOLAR DISORD
JI Bipolar Disord.
PD NOV
PY 2014
VL 16
IS 7
BP 764
EP 768
DI 10.1111/bdi.12207
PG 5
WC Clinical Neurology; Neurosciences; Psychiatry
WE Science Citation Index Expanded (SCI-EXPANDED); Social Science Citation Index (SSCI)
SC Neurosciences & Neurology; Psychiatry
GA AS6KR
UT WOS:000344373100011
PM 24754353
DA 2022-11-22
ER

PT J
AU Jager, M
   Lang, FU
   Frasch, K
   Becker, T
AF Jaeger, M.
   Lang, F. U.
   Frasch, K.
   Becker, T.
TI Schizophrenic Psychoses with Bipolar Course - Implications for Nosology
   and Treatment
SO FORTSCHRITTE DER NEUROLOGIE PSYCHIATRIE
LA German
DT Article
DE schizophrenia; bipolar affective disorder; nosology; diagnosis
ID KRAEPELINIAN DICHOTOMY; DISORDER; CLASSIFICATION; DIAGNOSIS; SPECTRUM;
   MODELS; DSM
AB Based on a description of the psychopathological symptoms and clinical course of three patients, the diagnostic classification of schizophrenia, schizoaffective disorder and bipolar affective disorder is discussed. The reported cases are characterised by a rapid change of cognition, affect and psychomotor domain with fluctuations in two opposite directions and an incomplete remission of symptoms between acute episodes of illness. Such cases are not adequately represented in the current diagnostic systems ICD-10 and DSM-IV. This renders both the diagnostic classification and the development of evidence-based treatment guidelines more difficult. In accordance with the historical concepts of Emil Kraepelin and Kurt Schneider, the reported patients can be considered to suffer from a subtype of schizophrenia with bipolar course. The identification of such psychopathological course types could help to develop more concise and individualised treatment guidelines. In contrast, the characterisation of the reported cases using dimensional models seems doubtful.
C1 [Jaeger, M.; Lang, F. U.; Frasch, K.; Becker, T.] Univ Ulm, Klin Psychiat & Psychotherapie 2, Bezirkskrankenhaus Gunzburg, D-89312 Gunzburg, Germany.
RP Jager, M (corresponding author), Univ Ulm, Klin Psychiat & Psychotherapie 2, Bezirkskrankenhaus Gunzburg, Ludwig Heilmeyer Str 2, D-89312 Gunzburg, Germany.
EM markus.jaeger@bkh-guenzburg.de
RI Becker, Thomas/O-9769-2014
OI Becker, Thomas/0000-0001-8179-1219
CR Andreasen NC, 2007, SCHIZOPHRENIA BULL, V33, P108, DOI 10.1093/schbul/sbl054
   ANGST J, 1983, PSYCHIAT CLIN, V16, P254, DOI 10.1159/000283974
   Berner P, 2004, FORTSCHR NEUROL PSYC, V72, pS3
   BLEULER E, 1911, HDB PSYCHIAT 4
   Braunig P, 2005, PSYCHIAT PRAX, V32, pS7, DOI 10.1055/s-2044-834747
   Bumke O., 1932, HDB GEISTESKRANKHEIT, P293
   Cheniaux E, 2008, J AFFECT DISORDERS, V106, P209, DOI 10.1016/j.jad.2007.07.009
   Correll CU, 2011, EUR PSYCHIAT, V26, P3, DOI 10.1016/S0924-9338(11)71709-6
   Craddock N, 2006, SCHIZOPHRENIA BULL, V32, P9, DOI 10.1093/schbul/sbj033
   Craddock N, 2010, BRIT J PSYCHIAT, V196, P92, DOI 10.1192/bjp.bp.109.073429
   Erfurth A, 2003, NERVENARZT, V74, P55, DOI 10.1007/s00115-003-1473-x
   Huxley N, 2007, BIPOLAR DISORD, V9, P183, DOI 10.1111/j.1399-5618.2007.00430.x
   Ja s p e r s K., 1923, ALLGEMEINE PSYCHOPAT
   JABLENSKY A, 1995, EUR ARCH PSY CLIN N, V245, P202, DOI 10.1007/BF02191798
   Jager M, 2008, FORTSCHR NEUROL PSYC, V76, P286, DOI 10.1055/s-2008-1038156
   Jager M, 2012, NERVENARZT, V83, P345, DOI 10.1007/s00115-011-3255-1
   Jager M, 2011, FORTSCHR NEUROL PSYC, V79, P277, DOI 10.1055/s-0031-1273198
   Jager M, 2011, EUR PSYCHIAT, V26, P259
   Kasanin J, 1933, AM J PSYCHIAT, V13, P97
   KENDELL RE, 1970, BRIT J PSYCHIAT, V117, P261, DOI 10.1192/S0007125000193225
   KLERMAN GL, 1990, SOC PSYCH PSYCH EPID, V25, P27
   Kraepelin E., 1899, PSYCHIAT LEHRBUCH ST
   Leonhard K., 1995, AUFTEILUNG ENDOGENEN
   MacQueen GM, 2001, ACTA PSYCHIAT SCAND, V103, P163, DOI 10.1034/j.1600-0447.2001.00059.x
   Maier W, 2002, SCHIZOPHR RES, V57, P259, DOI 10.1016/S0920-9964(01)00288-2
   Maj M, 2011, WORLD PSYCHIATRY, V10, P81
   Marneros A., 2007, OVERLAP AFFECTIVE SC, P1
   Peralta V, 2008, J AFFECT DISORDERS, V108, P71, DOI 10.1016/j.jad.2007.09.009
   Sass H, 1994, ICD 9 ICD 10 NEUE AN
   Sass H, 1996, DIAGN STAT MAN PSYCH
   Schneck CD, 2006, J CLIN PSYCHIAT, V67, P22
   SCHNEIDER K, 1987, KLIN PSYCHOPATHOLOGI
   STASSEN HH, 2007, OVERLAP AFFECTIVE SC, P55
   Strakowski SM, 2011, WORLD PSYCHIATRY, V10, P181
   van Os J, 2000, SOC PSYCH PSYCH EPID, V35, P305, DOI 10.1007/s001270050243
   Weinmann S, 2007, EVIDENZBASIERTE PSYC
   World Health Organisation WHO, 1999, INT KLASS PSYCH STOR
NR 37
TC 3
Z9 3
U1 0
U2 4
PU GEORG THIEME VERLAG KG
PI STUTTGART
PA RUDIGERSTR 14, D-70469 STUTTGART, GERMANY
SN 0720-4299
J9 FORTSCHR NEUROL PSYC
JI Forschritte Neurol. Psychiatr.
PD SEP
PY 2012
VL 80
IS 9
BP 520
EP 526
DI 10.1055/s-0031-1299544
PG 7
WC Clinical Neurology; Psychiatry
WE Science Citation Index Expanded (SCI-EXPANDED); Social Science Citation Index (SSCI)
SC Neurosciences & Neurology; Psychiatry
GA 017FC
UT WOS:000309574500014
PM 22951771
DA 2022-11-22
ER

PT J
AU Wenzel, M
   Althen, H
   Veeh, J
   Reif, A
AF Wenzel, Martina
   Althen, Heike
   Veeh, Julia
   Reif, Andreas
TI Euthymic patients with predominantly manic polarity avoid happy faces in
   a dot probe task
SO INTERNATIONAL JOURNAL OF BIPOLAR DISORDERS
LA English
DT Article
DE Bipolar disorder; Dot-probe task; Attentional bias; Predominant
   polarity; Emotion regulation; Euthymic phase
ID EMOTION REGULATION QUESTIONNAIRE; BIPOLAR AFFECTIVE-DISORDER; SELECTIVE
   ATTENTION; NEGATIVE AFFECT; COGNITIVE VULNERABILITY; PSYCHOMETRIC
   EVALUATION; REGULATION STRATEGIES; POSITIVE AFFECT; GERMAN VERSION; EYE
   TRACKING
AB Background Some studies suggest a mood-congruent attentional bias in bipolar patients. However, for euthymic patients, especially in dependence on the predominant polarity, there is little and inconsistent data. A clearer understanding of emotion-related attentional biases and their relationship to dysfunctional emotion regulation could help improving the diagnostics and treatment of bipolar disorder (BD). Twenty bipolar patients in a depressive state (BP-acute-D), 32 euthymic patients with manic (BP-euth-M) or depressive (BP-euth-D) predominant polarity, and 20 healthy control participants (HC) performed a dot-probe task (DPT) with happy and sad faces presented for 250 ms or 1250 ms in two different runs. Emotion regulation strategies were assessed with two questionnaires. Results In the short presentation condition of the DPT, BP-euth-M showed less attention for happy faces than HC (p = .03, r = - 0.48). BP-acute-D scored lower in cognitive reappraisal and putting into perspective and higher in suppression, catastrophizing, and rumination than HC. BP-euth-M scored higher in rumination and BP-euth-D lower in putting into perspective and higher in catastrophizing than HC. In BP-euth-D and HC, bias scores for sad faces in the longer presentation condition and reappraisal scores correlated positively. Conclusions Results of the DPT suggest an avoidance of happy faces for BP-euth-M which we interpret as a protection mechanism for triggers of mania. That individuals who apply more reappraisal show more selective attention to sad faces could on the one hand reflect a mental effort in reevaluating the sad emotional input and on the other hand a greater tolerance for it.
C1 [Wenzel, Martina; Althen, Heike; Veeh, Julia; Reif, Andreas] Goethe Univ, Univ Hosp, Dept Psychiat Psychosomat Med & Psychotherapy, Frankfurt, Germany.
   [Wenzel, Martina; Veeh, Julia; Reif, Andreas] Univ Wurzburg, Univ Hosp, Dept Psychiat Psychotherapy & Psychosomat Med, Wurzburg, Germany.
   [Wenzel, Martina] Tech Univ Munich TU, Dept Neurol, Munich, Germany.
RP Wenzel, M (corresponding author), Goethe Univ, Univ Hosp, Dept Psychiat Psychosomat Med & Psychotherapy, Frankfurt, Germany.
EM martina.wenzel@mri.tum.de
OI Flaskamp, Martina/0000-0001-9061-0723
FU German Excellence Initiative to the Graduate School of Life Sciences,
   University of Wuerzburg; DFG [SFB 1193 Z03]; BMBF BipoLife; Projekt DEAL
FX Open Access funding enabled and organized by Projekt DEAL. The
   experiment was financed by a grant of the German Excellence Initiative
   to the Graduate School of Life Sciences, University of Wuerzburg, to JV,
   as well as by the grants DFG SFB 1193 Z03 and BMBF BipoLife to AR.
CR Abler B, 2009, DIAGNOSTICA, V55, P144, DOI 10.1026/0012-1924.55.3.144
   Ackenheil M, 1999, MINI MINI INT NEUROP
   Adam R, 2014, FRONT PSYCHOL, V5, DOI 10.3389/fpsyg.2014.00143
   Alloy LB, 2006, J SOC CLIN PSYCHOL, V25, P726, DOI 10.1521/jscp.2006.25.7.726
   Armstrong T, 2012, CLIN PSYCHOL REV, V32, P704, DOI 10.1016/j.cpr.2012.09.004
   Bearden CE, 2001, BIPOLAR DISORD, V3, P106, DOI 10.1034/j.1399-5618.2001.030302.x
   Bennabi D, 2013, BIOMED RES INT, V2013, DOI 10.1155/2013/158746
   Bilderbeck AC, 2017, J PSYCHOPHARMACOL, V31, P320, DOI 10.1177/0269881116668594
   Bortolato B, 2015, NEUROPSYCH DIS TREAT, V11, P3111, DOI 10.2147/NDT.S76700
   Bradley BP, 1997, BEHAV RES THER, V35, P911, DOI 10.1016/S0005-7967(97)00053-3
   Branco LD, 2018, ARCH CLIN NEUROPSYCH, V33, P491, DOI 10.1093/arclin/acx080
   Campbell-Sills L, 2006, EMOTION, V6, P587, DOI 10.1037/1528-3542.6.4.587
   Carvalho AF, 2014, J AFFECT DISORDERS, V163, P56, DOI 10.1016/j.jad.2014.03.035
   Colom F, 2006, J AFFECT DISORDERS, V93, P13, DOI 10.1016/j.jad.2006.01.032
   Cullen B, 2016, J AFFECT DISORDERS, V205, P165, DOI 10.1016/j.jad.2016.06.063
   Dodd A, 2019, J AFFECT DISORDERS, V246, P262, DOI 10.1016/j.jad.2018.12.026
   Duggirala SX, 2020, INT J PSYCHOPHYSIOL, V147, P156, DOI 10.1016/j.ijpsycho.2019.11.004
   Fagiolini A, 2013, J AFFECT DISORDERS, V148, P161, DOI 10.1016/j.jad.2013.02.001
   Ferrari AJ, 2016, BIPOLAR DISORD, V18, P440, DOI 10.1111/bdi.12423
   Fleck DE, 2005, J INT NEUROPSYCH SOC, V11, P49, DOI 10.1017/S1355617705050071
   Gallagher P, 2014, PSYCHOL MED, V44, P961, DOI 10.1017/S0033291713001487
   Garcia-Blanco AC, 2013, COGNITION EMOTION, V27, P1114, DOI 10.1080/02699931.2013.764281
   Garnefski N, 2007, EUR J PSYCHOL ASSESS, V23, P141, DOI 10.1027/1015-5759.23.3.141
   Garnefski N, 2006, PERS INDIV DIFFER, V41, P1045, DOI 10.1016/j.paid.2006.04.010
   Gopin CB, 2011, BIPOLAR DISORD, V13, P164, DOI 10.1111/j.1399-5618.2011.00906.x
   Gotlib IH, 2004, J ABNORM PSYCHOL, V113, P127, DOI 10.1037/0021-843X.113.1.121
   Grabowski K, 2019, PSYCHIAT CLIN NEUROS, V73, P50, DOI 10.1111/pcn.12799
   Green MJ, 2011, ACTA PSYCHIAT SCAND, V124, P307, DOI 10.1111/j.1600-0447.2011.01718.x
   Gross J.J., 1998, REV GEN PSYCHOL, V2, P271, DOI [10.1037/1089-2680.2.3.271, DOI 10.1037/1089-2680.2.3.271]
   Gross JJ, 2003, J PERS SOC PSYCHOL, V85, P348, DOI 10.1037/0022-3514.85.2.348
   Gruber J, 2011, J ABNORM PSYCHOL, V120, P956, DOI 10.1037/a0023667
   Holmes MK, 2008, BIPOLAR DISORD, V10, P806, DOI 10.1111/j.1399-5618.2008.00628.x
   Hulvershorn LA, 2012, BIOL PSYCHIAT, V71, P603, DOI 10.1016/j.biopsych.2011.10.038
   Jabben N, 2012, J AFFECT DISORDERS, V143, P265, DOI 10.1016/j.jad.2012.04.022
   Johnson SL, 2008, COGNITIVE THER RES, V32, P702, DOI 10.1007/s10608-007-9158-6
   Jongen EMM, 2007, J BEHAV THER EXP PSY, V38, P168, DOI 10.1016/j.jbtep.2006.10.007
   Joormann J, 2007, J ABNORM PSYCHOL, V116, P80, DOI 10.1037/0021-843X.116.1.80
   Judd LL, 2008, ARCH GEN PSYCHIAT, V65, P386, DOI 10.1001/archpsyc.65.4.386
   Judd LL, 2002, ARCH GEN PSYCHIAT, V59, P530, DOI 10.1001/archpsyc.59.6.530
   Kalb R, 2006, PROG NEURO-PSYCHOPH, V30, P244, DOI 10.1016/j.pnpbp.2005.10.009
   King S, 2019, CNS SPECTRUMS, V24, P127, DOI 10.1017/S1092852918001463
   Krohne HW, 1996, DIAGNOSTICA, V42, P139
   Kurtz MM, 2009, NEUROPSYCHOLOGY, V23, P551, DOI 10.1037/a0016277
   Langner O, 2010, COGNITION EMOTION, V24, P1377, DOI 10.1080/02699930903485076
   Lawrence NS, 2004, BIOL PSYCHIAT, V55, P578, DOI 10.1016/j.biopsych.2003.11.017
   Lee TH, 2014, SOC COGN AFFECT NEUR, V9, P2067, DOI 10.1093/scan/nsu015
   LEHRL S, 1995, ACTA NEUROL SCAND, V91, P335, DOI 10.1111/j.1600-0404.1995.tb07018.x
   Lennox BR, 2004, PSYCHOL MED, V34, P795, DOI 10.1017/S0033291704002557
   Leppanen JM, 2006, CURR OPIN PSYCHIATR, V19, P34, DOI 10.1097/01.yco.0000191500.46411.00
   Leyman L, 2009, INT J CLIN HLTH PSYC, V9, P393
   Lima IMM, 2018, CLIN PSYCHOL REV, V59, P126, DOI 10.1016/j.cpr.2017.11.006
   Loch N, 2011, Z KL PSYCH PSYCHOTH, V40, P94, DOI 10.1026/1616-3443/a000079
   Lomax CL, 2009, PSYCHOL MED, V39, P773, DOI 10.1017/S003329170800425X
   Lyon HM, 1999, J ABNORM PSYCHOL, V108, P273, DOI 10.1037/0021-843X.108.2.273
   MacLeod C, 2002, J ABNORM PSYCHOL, V111, P107, DOI 10.1037//0021-843X.111.1.107
   MACLEOD C, 1986, J ABNORM PSYCHOL, V95, P15, DOI 10.1037/0021-843X.95.1.15
   Malhi GS, 2007, BIPOLAR DISORD, V9, P114, DOI 10.1111/j.1399-5618.2007.00324.x
   Mann-Wrobel MC, 2011, BIPOLAR DISORD, V13, P334, DOI 10.1111/j.1399-5618.2011.00935.x
   Mather M, 2011, PERSPECT PSYCHOL SCI, V6, P114, DOI 10.1177/1745691611400234
   Mathews A, 2005, ANNU REV CLIN PSYCHO, V1, P167, DOI 10.1146/annurev.clinpsy.1.102803.143916
   MONTGOMERY SA, 1979, BRIT J PSYCHIAT, V134, P382, DOI 10.1192/bjp.134.4.382
   Muehlbacher M., 2011, NEUROPSYCHIATRIE, V25, P1
   Naragon-Gainey K, 2017, PSYCHOL BULL, V143, P384, DOI 10.1037/bul0000093
   Ochsner KN, 2002, J COGNITIVE NEUROSCI, V14, P1215, DOI 10.1162/089892902760807212
   Oh DH, 2019, J AFFECT DISORDERS, V252, P174, DOI 10.1016/j.jad.2019.04.042
   Panchal P, 2019, CNS SPECTRUMS, V24, P54, DOI 10.1017/S109285291800130X
   Peckham AD, 2016, INT J COGN THER, V9, P295, DOI 10.1521/ijct_2016_09_12
   Peckham AD, 2016, COGNITION EMOTION, V30, P472, DOI 10.1080/02699931.2015.1014313
   Phelps EA, 2006, ANNU REV PSYCHOL, V57, P27, DOI 10.1146/annurev.psych.56.091103.070234
   Popovic D, 2012, EUR NEUROPSYCHOPHARM, V22, P339, DOI 10.1016/j.euroneuro.2011.09.008
   Raes F, 2009, PSYCHOL BELG, V49, P293
   Robinson LJ, 2006, J AFFECT DISORDERS, V93, P105, DOI 10.1016/j.jad.2006.02.016
   Rowland JE, 2013, PSYCHIAT RES, V208, P21, DOI 10.1016/j.psychres.2013.02.021
   Rubinsztein JS, 2006, PSYCHOL MED, V36, P629, DOI 10.1017/S0033291705006689
   Sanchez A, 2016, EMOTION, V16, P1074, DOI 10.1037/emo0000198
   Schmidtke A, 1988, Schweiz Arch Neurol Psychiatr (1985), V139, P51
   Thomas J, 2007, J AFFECT DISORDERS, V100, P249, DOI 10.1016/j.jad.2006.10.017
   van der Gucht E, 2009, BRIT J PSYCHIAT, V194, P146, DOI 10.1192/bjp.bp.107.047894
   Van Rheenen TE, 2015, PSYCHIAT RES, V225, P425, DOI 10.1016/j.psychres.2014.12.001
   Vanderhasselt MA, 2013, BIOL PSYCHOL, V92, P433, DOI 10.1016/j.biopsycho.2012.03.005
   Vohringer Paul A, 2013, Front Psychiatry, V4, P87, DOI 10.3389/fpsyt.2013.00087
   WATSON D, 1988, J PERS SOC PSYCHOL, V54, P1063, DOI 10.1037/0022-3514.54.6.1063
   Wilder-Willis KE, 2001, BIPOLAR DISORD, V3, P58, DOI 10.1034/j.1399-5618.2001.030202.x
   Wiltink J, 2011, PSYCHOTHER PSYCH MED, V61, P117
   Winer ES, 2016, PSYCHOL BULL, V142, P18, DOI 10.1037/bul0000022
   Wolkenstein L, 2014, J AFFECT DISORDERS, V160, P92, DOI 10.1016/j.jad.2013.12.022
   YOUNG RC, 1978, BRIT J PSYCHIAT, V133, P429, DOI 10.1192/bjp.133.5.429
NR 87
TC 0
Z9 0
U1 2
U2 2
PU SPRINGER
PI NEW YORK
PA ONE NEW YORK PLAZA, SUITE 4600, NEW YORK, NY, UNITED STATES
SN 2194-7511
J9 INT J BIPOLAR DISORD
JI INT. J. BIBPOLAR DISORD.
PD JUN 23
PY 2022
VL 10
IS 1
AR 16
DI 10.1186/s40345-022-00262-8
PG 15
WC Psychiatry
WE Science Citation Index Expanded (SCI-EXPANDED)
SC Psychiatry
GA 2I6GS
UT WOS:000815075300001
PM 35739323
OA Green Published, gold
DA 2022-11-22
ER

PT J
AU Nothen, MM
   Degenhardt, F
   Forstner, AJ
AF Noethen, Markus M.
   Degenhardt, Franziska
   Forstner, Andreas J.
TI Breakthrough in understanding the molecular causes of psychiatric
   disorders
SO NERVENARZT
LA German
DT Article
DE Affective disorders; Schizophrenia; Genetics; Genome-wide association
   study; Copy number variant
ID GENOME-WIDE ASSOCIATION; COPY NUMBER VARIANTS; LOSS-OF-FUNCTION; BIPOLAR
   DISORDER; IMAGING GENETICS; POLYGENIC RISK; SCHIZOPHRENIA;
   IDENTIFICATION; DEPRESSION; MUTATIONS
AB A long-established hypothesis is that genetic factors contribute to the development of psychiatric diseases, including common illnesses such as schizophrenia and the affective disorders; however, reliable molecular identification of these factors represents afar more recent innovation. This has been rendered possible by technological advances in the individual characterization of the human genome and the combining of large genetic datasets at the international level. For the first time, the results of genome-wide analyses provide researchers with systematic insights into disease-relevant biological mechanisms. Here, the integrated analysis of different omics level data generates important insights into the functional interpretation of the genetic findings. The results of genetic studies also demonstrated the degree of etiological overlap between differing psychiatric disorders, with the greatest commonality having been observed to date between schizophrenia and bipolar affective disorder. Although the translation of genetic findings into routine clinical practice is being pursued at various levels, elaborate follow-up studies are typically necessary. The diagnostic investigation of rare genomic deletions/duplications (so-called copy number variants) in patients with schizophrenia is likely to represent one of the first examples of routine clinical application. The necessary prerequisites for this are currently being defined.
C1 [Noethen, Markus M.; Degenhardt, Franziska; Forstner, Andreas J.] Univ Klinikum Bonn, Inst Humangenet, Sigmund Freud Str 25, D-53127 Bonn, Germany.
   [Forstner, Andreas J.] Philipps Univ Marburg, Zentrum Humangenet, Marburg, Germany.
RP Nothen, MM (corresponding author), Univ Klinikum Bonn, Inst Humangenet, Sigmund Freud Str 25, D-53127 Bonn, Germany.
EM markus.noethen@uni-bonn.de
CR Amin N, 2017, MOL PSYCHIATR, V22, P537, DOI 10.1038/mp.2016.101
   Anttila V, 2018, SCIENCE, V360, P1313, DOI 10.1126/science.aap8757
   Baker K, 2014, LANCET PSYCHIAT, V1, P329, DOI 10.1016/S2215-0366(14)70308-6
   Bienvenu OJ, 2011, PSYCHOL MED, V41, P33, DOI 10.1017/S003329171000084X
   Bogdan R, 2017, BIOL PSYCHIAT, V82, P165, DOI 10.1016/j.biopsych.2016.12.030
   Breen G, 2016, NAT NEUROSCI, V19, P1392, DOI 10.1038/nn.4411
   Caligiuri SPB, 2018, NEUROPSYCHOPHARMACOL, V43, P223, DOI 10.1038/npp.2017.197
   Cichon S, 2011, AM J HUM GENET, V88, P372, DOI 10.1016/j.ajhg.2011.03.001
   Cruceanu C, 2018, MOL PSYCHIATR, V23, P2050, DOI 10.1038/mp.2017.223
   Degenhardt F, 2012, AM J MED GENET B, V159B, P263, DOI 10.1002/ajmg.b.32034
   Dima D, 2015, J PSYCHOPHARMACOL, V29, P867, DOI 10.1177/0269881115584470
   Doherty JL, 2014, BRIT J PSYCHIAT, V204, P171, DOI 10.1192/bjp.bp.113.133330
   Forstner AJ, 2017, PLOS ONE, V12, DOI 10.1371/journal.pone.0171595
   Frank J, 2015, MOL PSYCHIATR, V20, P150, DOI 10.1038/mp.2014.56
   Fromer M, 2014, NATURE, V506, P179, DOI 10.1038/nature12929
   Goes FS, 2016, JAMA PSYCHIAT, V73, P590, DOI 10.1001/jamapsychiatry.2016.0251
   Green EK, 2016, MOL PSYCHIATR, V21, P89, DOI 10.1038/mp.2014.174
   Hoekstra SD, 2017, FRONT CELL NEUROSCI, V11, DOI 10.3389/fncel.2017.00164
   Hyman Steven E, 2013, Cerebrum, V2013, P5
   Insel T, 2010, AM J PSYCHIAT, V167, P748, DOI 10.1176/appi.ajp.2010.09091379
   Kataoka M, 2016, MOL PSYCHIATR, V21, P885, DOI 10.1038/mp.2016.69
   Kato T, 2015, PSYCHIAT CLIN NEUROS, V69, P65, DOI 10.1111/pcn.12247
   Klengel T, 2015, NEURON, V86, P1343, DOI 10.1016/j.neuron.2015.05.036
   Kohler CA, 2018, J PSYCHIATR RES, V103, P189, DOI 10.1016/j.jpsychires.2018.05.020
   Lander ES, 2001, NATURE, V409, P860, DOI 10.1038/35057062
   Lee SH, 2013, NAT GENET, V45, P984, DOI 10.1038/ng.2711
   Lichtenstein P, 2009, LANCET, V373, P234, DOI 10.1016/S0140-6736(09)60072-6
   Malhotra D, 2011, NEURON, V72, P951, DOI 10.1016/j.neuron.2011.11.007
   Marshall CR, 2017, NAT GENET, V49, P27, DOI 10.1038/ng.3725
   Meier SM, 2016, MOL PSYCHIATR, V21, P969, DOI 10.1038/mp.2015.130
   Muhleisen TW, 2014, NAT COMMUN, V5, DOI 10.1038/ncomms4339
   Mullins N, 2017, CURR PSYCHIAT REP, V19, DOI 10.1007/s11920-017-0803-9
   Neale BM, 2015, CURR OPIN NEUROBIOL, V30, P131, DOI 10.1016/j.conb.2014.12.001
   O'Dushlaine C, 2015, NAT NEUROSCI, V18, P199, DOI 10.1038/nn.3922
   Owen MJ, 2014, NEURON, V84, P564, DOI 10.1016/j.neuron.2014.10.028
   Pardinas AF, 2018, NAT GENET, V50, P381, DOI 10.1038/s41588-018-0059-2
   Pettersson E, 2019, PSYCHOL MED, V49, P351, DOI 10.1017/S0033291718002945
   Power RA, 2013, JAMA PSYCHIAT, V70, P22, DOI 10.1001/jamapsychiatry.2013.268
   Presumey J, 2017, ADV IMMUNOL, V135, P53, DOI 10.1016/bs.ai.2017.06.004
   Priebe L, 2012, MOL PSYCHIATR, V17, P421, DOI 10.1038/mp.2011.8
   Propping P, 1989, PSYCHIAT GENETIK BEF
   Psychiatric GWAS Consortium Bipolar Disorder Working Group, 2011, Nat Genet, V43, P977, DOI 10.1038/ng.943
   Purcell SM, 2014, NATURE, V506, P185, DOI 10.1038/nature12975
   Purcell SM, 2009, NATURE, V460, P748, DOI 10.1038/nature08185
   Rietschel M, 2010, BIOL PSYCHIAT, V68, P578, DOI 10.1016/j.biopsych.2010.05.038
   Ripke S, 2014, NATURE, V511, P421, DOI 10.1038/nature13595
   Rucker JJH, 2016, BIOL PSYCHIAT, V79, P329, DOI 10.1016/j.biopsych.2015.02.025
   Ruderfer DM, 2018, CELL, V173, P1705, DOI 10.1016/j.cell.2018.05.046
   Schulz H, 2017, NAT COMMUN, V8, DOI 10.1038/s41467-017-01818-4
   Sekar A, 2016, NATURE, V530, P177, DOI 10.1038/nature16549
   Singh T, 2016, NAT NEUROSCI, V19, P571, DOI 10.1038/nn.4267
   Smoller JW, 2013, LANCET, V381, P1371, DOI 10.1016/S0140-6736(12)62129-1
   Soliman MA, 2017, MOL PSYCHIATR, V22, P1241, DOI 10.1038/mp.2017.40
   Stahl Eli A, 2019, Nat Genet, V51, P793, DOI 10.1038/s41588-019-0397-8
   Sullivan PF, 2018, AM J PSYCHIAT, V175, P15, DOI 10.1176/appi.ajp.2017.17030283
   Sullivan PF, 2010, NEURON, V68, P182, DOI 10.1016/j.neuron.2010.10.003
   Tansey KE, 2016, MOL PSYCHIATR, V21, P1085, DOI 10.1038/mp.2015.143
   Thomas D, 2010, NAT REV GENET, V11, P259, DOI 10.1038/nrg2764
   Torkamani A, 2018, NAT REV GENET, V19, P581, DOI 10.1038/s41576-018-0018-x
   Wolfe K, 2017, EUR J HUM GENET, V25, P66, DOI 10.1038/ejhg.2016.107
   Wray Naomi R, 2018, Nat Genet, V50, P668, DOI 10.1038/s41588-018-0090-3
NR 61
TC 6
Z9 6
U1 0
U2 3
PU SPRINGER
PI NEW YORK
PA ONE NEW YORK PLAZA, SUITE 4600, NEW YORK, NY, UNITED STATES
SN 0028-2804
EI 1433-0407
J9 NERVENARZT
JI Nervenarzt
PD FEB
PY 2019
VL 90
IS 2
BP 99
EP 106
DI 10.1007/s00115-018-0670-6
PG 8
WC Clinical Neurology; Psychiatry
WE Science Citation Index Expanded (SCI-EXPANDED)
SC Neurosciences & Neurology; Psychiatry
GA HL3RM
UT WOS:000458633500002
PM 30758637
OA hybrid
DA 2022-11-22
ER

PT J
AU Vassos, E
   Steinberg, S
   Cichon, S
   Breen, G
   Sigurdsson, E
   Andreassen, OA
   Djurovic, S
   Morken, G
   Grigoroiu-Serbanescu, M
   Diaconu, CC
   Czerski, PM
   Hauser, J
   Babadjanova, G
   Abramova, LI
   Muhleisen, TW
   Nothen, MM
   Rietschel, M
   McGuffin, P
   St Clair, D
   Gustafsson, O
   Melle, I
   Pietilainen, OPH
   Ruggeri, M
   Tosato, S
   Werge, T
   Ophoff, RA
   Rujescu, D
   Borglum, AD
   Mors, O
   Mortensen, PB
   Demontis, D
   Hollegaard, MV
   van Winkel, R
   Kenis, G
   De Hert, M
   Rethelyi, JM
   Bitter, I
   Rubino, IA
   Golimbet, V
   Kiemeney, LA
   van den Berg, LH
   Franke, B
   Jonsson, EG
   Farmer, A
   Stefansson, H
   Stefansson, K
   Collier, DA
AF Vassos, Evangelos
   Steinberg, Stacy
   Cichon, Sven
   Breen, Gerome
   Sigurdsson, Engilbert
   Andreassen, Ole A.
   Djurovic, Srdjan
   Morken, Gunnar
   Grigoroiu-Serbanescu, Maria
   Diaconu, Carmen C.
   Czerski, Piotr M.
   Hauser, Joanna
   Babadjanova, Gulja
   Abramova, Lilia I.
   Muehleisen, Thomas W.
   Noethen, Markus M.
   Rietschel, Marcella
   McGuffin, Peter
   St Clair, David
   Gustafsson, Omar
   Melle, Ingrid
   Pietilainen, Olli P. H.
   Ruggeri, Mirella
   Tosato, Sarah
   Werge, Thomas
   Ophoff, Roel A.
   Rujescu, Dan
   Borglum, Anders D.
   Mors, Ole
   Mortensen, Preben B.
   Demontis, Ditte
   Hollegaard, Mads V.
   van Winkel, Ruud
   Kenis, Gunter
   De Hert, Marc
   Rethelyi, Janos M.
   Bitter, Istvan
   Rubino, I. Alex
   Golimbet, Vera
   Kiemeney, Lambertus A.
   van den Berg, Leonard H.
   Franke, Barbara
   Jonsson, Erik G.
   Farmer, Anne
   Stefansson, Hreinn
   Stefansson, Kari
   Collier, David A.
CA Grp Consortium
TI Replication Study and Meta-Analysis in European Samples Supports
   Association of the 3p21.1 Locus with Bipolar Disorder
SO BIOLOGICAL PSYCHIATRY
LA English
DT Article
DE 3p21.1; bipolar disorder; genetics; polybromo 1; genome-wide
   association; schizophrenia
ID GENOME-WIDE ASSOCIATION; CONFERRING RISK; COMMON VARIANTS;
   SUSCEPTIBILITY; SCHIZOPHRENIA; VALIDITY; CRITERIA
AB Background: Common genetic polymorphisms at chromosome 3p21.1, including rs2251219 in polybromo 1 (PBRM1), have been implicated in susceptibility to bipolar affective disorder (BP) through genome-wide association studies. Subsequent studies have suggested that this is also a risk locus for other psychiatric phenotypes, including major depression and schizophrenia.
   Methods: To replicate the association, we studied 2562 cases with BP and 25,439 control subjects collected from seven cohorts with either genome-wide association or individual genotyping of rs2251219 and tagging single nucleotide polymorphisms across the PBRM1 gene. Results from the different case-control groups were combined with the inverse variance weighting method.
   Results: In our dataset, rs2251219 was associated with BP (odds ratio [OR] = .89, p = .003), and meta-analysis of previously published data with our nonoverlapping new data confirmed genome-wide significant association (OR = .875, p = 2.68 x 10(-9)). Genotypic data from the SGENE-plus consortium were used to examine the association of the same variant with schizophrenia in an overall sample of 8794 cases and 25,457 control subjects, but this was not statistically significant (OR = .97, p = .21).
   Conclusions: There is strong evidence of association of rs2251219 with BP. However, our data do not support association of this marker with schizophrenia. Because the region of association has high linkage disequilibrium, forming a large haplotype block across many genes, it is not clear which gene is causally implicated in the disorder.
C1 [Vassos, Evangelos; Breen, Gerome; McGuffin, Peter; Farmer, Anne; Collier, David A.] Kings Coll London, Inst Psychiat, MRC SGDP Ctr, London SE5 8AF, England.
   [St Clair, David] Univ Aberdeen, Inst Med Sci, Aberdeen, Scotland.
   [Pietilainen, Olli P. H.] Wellcome Trust Res Labs, Sanger Inst, Cambridge, England.
   [Steinberg, Stacy; Gustafsson, Omar; Stefansson, Hreinn; Stefansson, Kari] Natl Univ Hosp Reykjavik, deCODE Genet, Reykjavik, Iceland.
   [Sigurdsson, Engilbert] Natl Univ Hosp Reykjavik, Dept Psychiat, Reykjavik, Iceland.
   [Sigurdsson, Engilbert] Univ Iceland, Sch Med, Reykjavik, Iceland.
   [Cichon, Sven] Res Ctr Juelich, Inst Neurosci & Med INM 1, Julich, Germany.
   [Cichon, Sven; Muehleisen, Thomas W.; Noethen, Markus M.] Univ Bonn, Inst Human Genet, Bonn, Germany.
   [Cichon, Sven; Muehleisen, Thomas W.; Noethen, Markus M.] Univ Bonn, Dept Genom, Life & Brain Ctr, Bonn, Germany.
   [Noethen, Markus M.] German Ctr Neurodegenerat Disorders DZNE, Bonn, Germany.
   [Rietschel, Marcella] Heidelberg Univ, Cent Inst Mental Hlth Mannheim, Dept Genet Epidemiol Psychiat, D-6800 Mannheim, Germany.
   [Rujescu, Dan] Univ Munich, Dept Psychiat, Div Mol & Clin Neurobiol, D-8000 Munich, Germany.
   [Andreassen, Ole A.; Djurovic, Srdjan; Melle, Ingrid] Univ Oslo, Inst Clin Med, Oslo, Norway.
   [Djurovic, Srdjan] Oslo Univ Hosp, Dept Med Genet, Oslo, Norway.
   [Andreassen, Ole A.; Gustafsson, Omar; Melle, Ingrid] Oslo Univ Hosp, Div Mental Hlth & Addict, Oslo, Norway.
   Norwegian Univ Sci & Technol, N-7034 Trondheim, Norway.
   [Morken, Gunnar] St Olavs Hosp, Dept Psychiat, Trondheim, Norway.
   [Grigoroiu-Serbanescu, Maria] Alexandru Obregia Clin Psychiat Hosp, Biometr Psychiat Genet Res Unit, Bucharest, Romania.
   [Diaconu, Carmen C.] Romanian Acad, Stefan S Nicolau Inst Virol, Bucharest, Romania.
   [Czerski, Piotr M.; Hauser, Joanna] Poznan Univ Med Sci, Lab Psychiat Genet, Poznan, Poland.
   [Breen, Gerome] Russian State Med Univ, Inst Pulmonol, Moscow 117437, Russia.
   [Abramova, Lilia I.; Golimbet, Vera] Russian Acad Med Sci, Natl Res Ctr Mental Hlth, Moscow, Russia.
   [Pietilainen, Olli P. H.] Inst Mol Med Finland FIMM, Helsinki, Finland.
   [Pietilainen, Olli P. H.] Natl Inst Hlth & Welf, Publ Hlth Genom Unit, Helsinki, Finland.
   [Rietschel, Marcella; Tosato, Sarah] Univ Verona, Sect Psychiat & Clin Psychol, I-37100 Verona, Italy.
   [Rubino, I. Alex] Univ Roma Tor Vergata, Sect Psychiat, Dept Neurosci, Rome, Italy.
   [Werge, Thomas] Copenhagen Univ Hosp, Mental Hlth Ctr Sct Hans, Res Inst Biol Psychiat, Roskilde, Denmark.
   [Borglum, Anders D.; Mors, Ole] Aarhus Univ Hosp, Ctr Psychiat Res, Risskov, Denmark.
   [Borglum, Anders D.; Demontis, Ditte] Aarhus Univ, Dept Human Genet, Dept Biomed, Aarhus, Denmark.
   [Mortensen, Preben B.] Aarhus Univ, Natl Ctr Register Based Res, Aarhus, Denmark.
   [Hollegaard, Mads V.] Statens Serum Inst, Dept Clin Biochem & Immunol, DK-2300 Copenhagen, Denmark.
   [Ophoff, Roel A.] Univ Calif Los Angeles, Ctr Neurobehav Genet, Los Angeles, CA USA.
   [Ophoff, Roel A.] Univ Med Ctr Utrecht, Rudolf Magnus Inst Neurosci, Dept Psychiat, Utrecht, Netherlands.
   [van den Berg, Leonard H.] Univ Med Ctr Utrecht, Rudolf Magnus Inst Neurosci, Dept Neurol, Utrecht, Netherlands.
   [van Winkel, Ruud] Maastricht Univ, European Grad Sch Neurosci EURON, Dept Psychiat & Psychol, Sch Mental Hlth & Neurosci,Med Ctr,S Limburg Ment, Maastricht, Netherlands.
   [Kiemeney, Lambertus A.] Radboud Univ Nijmegen, Med Ctr, Dept Epidemiol & Biostat, Donders Inst Brain Cognit & Behav, NL-6525 ED Nijmegen, Netherlands.
   [Kiemeney, Lambertus A.] Radboud Univ Nijmegen, Med Ctr, Dept Urol, Donders Inst Brain Cognit & Behav, NL-6525 ED Nijmegen, Netherlands.
   [Franke, Barbara] Radboud Univ Nijmegen, Med Ctr, Dept Human Genet, Donders Inst Brain Cognit & Behav, NL-6525 ED Nijmegen, Netherlands.
   [Franke, Barbara] Radboud Univ Nijmegen, Med Ctr, Dept Psychiat, Donders Inst Brain Cognit & Behav, NL-6525 ED Nijmegen, Netherlands.
   [van Winkel, Ruud; Kenis, Gunter; De Hert, Marc] Katholieke Univ Leuven, Univ Psychiat Ctr, Kortenberg, Belgium.
   [Rethelyi, Janos M.; Bitter, Istvan] Semmelweis Univ, Dept Psychiat & Psychotherapy, H-1085 Budapest, Hungary.
   [Jonsson, Erik G.] Karolinska Hosp & Inst, Dept Clin Neurosci, HUBIN Project, Stockholm, Sweden.
RP Vassos, E (corresponding author), Kings Coll London, Inst Psychiat, MRC SGDP Ctr, Box P082,De Crespigny Pk, London SE5 8AF, England.
EM evangelos.vassos@iop.kcl.ac.uk
RI Melle, Ingrid S/B-4858-2011; Breen, Gerome/Y-2706-2019; Werge,
   Thomas/G-7263-2012; Tosato, Sarah/E-6045-2010; De Hert,
   Marc/AAH-6090-2021; Demontis, Ditte/M-4515-2013; Mortensen, Preben
   B/D-2358-2015; Andreassen, Ole A./AAY-7531-2020; Bitter,
   Istvan/J-8196-2017; Cichon, Sven/B-9618-2014; Sigurdsson,
   Engilbert/D-2486-2014; Morken, Gunnar/AAX-3373-2020; Serbanescu,
   Maria/D-4306-2011; Stefansson, Kari/AAE-7187-2019; Franke,
   Barbara/D-4836-2009; Diaconu, Carmen Cristina C/B-9119-2011; St Clair,
   David/AAN-2412-2021; Kiemeney, Lambertus A./D-3357-2009; Rujescu,
   Dan/GRS-3875-2022; Cichon, Sven/H-8803-2013; Golimbet, V/E-2328-2016;
   Czerski, Piotr M./B-8446-2011; Abramova, Liliya/K-4665-2013; Vassos,
   Evangelos/F-9825-2013; McGuffin, Peter/A-1565-2012;
   Grigoroiu-Serbanescu, Maria/R-3689-2019; Collier, David A/D-1649-2011
OI Melle, Ingrid S/0000-0002-9783-548X; Breen, Gerome/0000-0003-2053-1792;
   Tosato, Sarah/0000-0002-9665-7538; Mortensen, Preben
   B/0000-0002-5230-9865; Bitter, Istvan/0000-0002-9464-4709; Cichon,
   Sven/0000-0002-9475-086X; Sigurdsson, Engilbert/0000-0001-9404-7982;
   Morken, Gunnar/0000-0003-1972-5901; Serbanescu,
   Maria/0000-0002-1304-6687; Franke, Barbara/0000-0003-4375-6572; Diaconu,
   Carmen Cristina C/0000-0002-2259-1425; Kiemeney, Lambertus
   A./0000-0002-2368-1326; Cichon, Sven/0000-0002-9475-086X; Golimbet,
   V/0000-0002-9960-7114; Czerski, Piotr M./0000-0003-0745-5916; Abramova,
   Liliya/0000-0003-4397-924X; Vassos, Evangelos/0000-0001-6363-0438;
   McGuffin, Peter/0000-0002-9888-2907; Grigoroiu-Serbanescu,
   Maria/0000-0002-1304-6687; Collier, David A/0000-0003-4087-1559;
   Demontis, Ditte/0000-0001-9124-2766; Mors, Ole/0000-0002-5660-0393;
   Djurovic, Srdjan/0000-0002-8140-8061; Hollegaard, Mads
   Vilhelm/0000-0003-1061-0091; Andreassen, Ole A./0000-0002-4461-3568;
   Borglum, Anders/0000-0001-8627-7219; RUBINO, IVO/0000-0001-9244-7640;
   Jonsson, Erik/0000-0001-8368-6332; Stefansson,
   Hreinn/0000-0002-9331-6666; Nothen, Markus/0000-0002-8770-2464; De Hert,
   Marc/0000-0003-4255-5920; Rethelyi, Janos/0000-0002-3641-012X
FU European Union [LSHM-CT-2006-037761]; National Alliance for Research in
   Schizophrenia and Affective Disorders; State Scholarship Foundation of
   Greece; Romanian Ministry for Education and Research
   [CNMP/UEFISCDI-42-151/2008]; National Institute of Mental Health [R01
   MH078075]; Oslo University Hospital-Ulleval; Eastern Norway Health
   Authority [2004-123]; Research Council of Norway [167153/V50,
   163070/V50, 183782/V50]; Danish Strategic Research Council; Astra-Zeneca
   Belgium; German Federal Ministry of Education and Research (BMBF);
   National Genome Research Network plus (NGFNplus); Integrated Genome
   Research Network (IG) MooDS [01GS08144, 01GS08147]
FX This work was partially funded by European Union Grant
   LSHM-CT-2006-037761 (Project SGENE). EV was sponsored by a National
   Alliance for Research in Schizophrenia and Affective Disorders Young
   Investigator Award and the State Scholarship Foundation of Greece. The
   Romanian sample collection was funded by the Romanian Ministry for
   Education and Research (Grant number CNMP/UEFISCDI-42-151/2008, MG-S,
   CCD). Genotyping of the Dutch samples was sponsored by National
   Institute of Mental Health funding, R01 MH078075. The Dutch control
   subjects were derived from the Nijmegen Biomedical Study. Principal
   investigators of the Nijmegen Biomedical Study are L. A. L. M. Kiemeney,
   M. den Heijer, A. L. M. Verbeek, D. W. Swinkels, and B. Franke.; This
   work was supported by the Oslo University Hospital-Ulleval, Eastern
   Norway Health Authority (#2004-123), the Research Council of
   Norway(#167153/V50, 163070/V50, 183782/V50), and Eli Lilly for parts of
   the genotyping costs. Sample collection and genotyping of the Danish
   (Aarhus) schizophrenia sample of SGENE plus was sponsored by The Danish
   Strategic Research Council. Marc De Hert and Ruud van Winkel were
   supported by an unrestricted research grant from Astra-Zeneca Belgium.
   SC, MMN, and MR were supported by the German Federal Ministry of
   Education and Research (BMBF), within the context of the National Genome
   Research Network 2 (NGFN-2), the National Genome Research Network plus
   (NGFNplus), and the Integrated Genome Research Network (IG) MooDS (Grant
   01GS08144 to SC and MMN, Grant 01GS08147 to MR).
CR Altshuler D, 2010, NATURE, V467, P1061, DOI 10.1038/nature09534
   American Psychiatric Association, 2000, DIAGN STAT MAN MENT, DOI DOI 10.1176/APPI.BOOKS.9780890423349
   Bilder Robert M, 2009, Cogn Neuropsychiatry, V14, P419, DOI 10.1080/13546800902787180
   Breen G, 2011, NAT GENET, V43, P3, DOI 10.1038/ng0111-3
   Burmeister M, 2008, NAT REV GENET, V9, P527, DOI 10.1038/nrg2381
   Burton PR, 2007, NATURE, V447, P661, DOI 10.1038/nature05911
   Cichon S, 2011, AM J HUM GENET, V88, P372, DOI 10.1016/j.ajhg.2011.03.001
   Craddock N, 2010, BRIT J PSYCHIAT, V196, P92, DOI 10.1192/bjp.bp.109.073429
   Djurovic S, 2010, J AFFECT DISORDERS, V126, P312, DOI 10.1016/j.jad.2010.04.007
   Ferreira MAR, 2008, NAT GENET, V40, P1056, DOI 10.1038/ng.209
   First M., 2002, STRUCTURED CLIN INTE
   Green EK, 2010, MOL PSYCHIATR, V15, P1016, DOI 10.1038/mp.2009.49
   Gretarsdottir S, 2003, NAT GENET, V35, P131, DOI 10.1038/ng1245
   Grigoroiu-Serbanescu M, 2009, AM J MED GENET B, V150B, P1017, DOI 10.1002/ajmg.b.30952
   Higgins JPT, 2003, BRIT MED J, V327, P557, DOI 10.1136/bmj.327.7414.557
   Ioannidis JPA, 2009, NAT REV GENET, V10, P318, DOI 10.1038/nrg2544
   Ioannidis JPA, 2001, NAT GENET, V29, P306, DOI 10.1038/ng749
   Lichtenstein P, 2009, LANCET, V373, P234, DOI 10.1016/S0140-6736(09)60072-6
   MCGUFFIN P, 1991, ARCH GEN PSYCHIAT, V48, P764
   MCGUFFIN P, 1986, PSYCHOL MED, V16, P461, DOI 10.1017/S0033291700009302
   McGuffin P, 2003, ARCH GEN PSYCHIAT, V60, P497, DOI 10.1001/archpsyc.60.5.497
   McMahon FJ, 2010, NAT GENET, V42, P128, DOI 10.1038/ng.523
   Organization World Health, 1999, SCHED CLIN ASS NEUR
   PETERS L, 1995, PSYCHOL MED, V25, P1269, DOI 10.1017/S0033291700033237
   Purcell S, 2003, BIOINFORMATICS, V19, P149, DOI 10.1093/bioinformatics/19.1.149
   Ripke S, 2011, NAT GENET, V43, P969, DOI 10.1038/ng.940
   Scott LJ, 2009, P NATL ACAD SCI USA, V106, P7501, DOI 10.1073/pnas.0813386106
   Sklar P, 2011, NAT GENET, V43, P977, DOI 10.1038/ng.943
   SPITZER RL, 1994, JAMA-J AM MED ASSOC, V272, P1749, DOI 10.1001/jama.272.22.1749
   SPITZER RL, 1978, ARCH GEN PSYCHIAT, V35, P773, DOI 10.1001/archpsyc.1978.01770300115013
   Spitzer RL, 1979, SCHEDULE AFFECTIVE D
   StataCorp, 2021, STAT REL 17 STAT SOF
   Stefansson H, 2009, NATURE, V460, P744, DOI 10.1038/nature08186
   Steinberg S, 2011, HUM MOL GENET, V20, P4076, DOI 10.1093/hmg/ddr325
   Thompson M, 2009, BIOCHIMIE, V91, P309, DOI 10.1016/j.biochi.2008.10.019
   Tsai RYL, 2002, GENE DEV, V16, P2991, DOI 10.1101/gad.55671
   Varela I, 2011, NATURE, V469, P539, DOI 10.1038/nature09639
   *WHO, 1997, COMP INT DIAGN INT C
   Williams HJ, 2011, HUM MOL GENET, V20, P387, DOI 10.1093/hmg/ddq471
   World Health Organization, 1992, WORLD HEAL ORGAN, DOI DOI 10.4103/0019
   Xiao R, 2009, GENET EPIDEMIOL, V33, P453, DOI 10.1002/gepi.20398
NR 41
TC 16
Z9 17
U1 0
U2 25
PU ELSEVIER SCIENCE INC
PI NEW YORK
PA STE 800, 230 PARK AVE, NEW YORK, NY 10169 USA
SN 0006-3223
EI 1873-2402
J9 BIOL PSYCHIAT
JI Biol. Psychiatry
PD OCT 15
PY 2012
VL 72
IS 8
BP 645
EP 650
DI 10.1016/j.biopsych.2012.02.040
PG 6
WC Neurosciences; Psychiatry
WE Science Citation Index Expanded (SCI-EXPANDED)
SC Neurosciences & Neurology; Psychiatry
GA 016UQ
UT WOS:000309545400006
PM 22560537
OA Green Published
DA 2022-11-22
ER

PT J
AU Findeis, H
   Oster, H
   Bauer, M
   Ritter, P
AF Findeis, H.
   Oster, H.
   Bauer, M.
   Ritter, P.
TI Chronobiological aspects of bipolar disorder
SO NERVENARZT
LA German
DT Article
DE Chronotype; Mania; Depression; Switch; Circadian rhythm disruption
ID CIRCADIAN GENES; MOOD DISORDERS; INFLUENCES AGE; CLOCK GENE; HIGH-RISK;
   SLEEP; ONSET; INDIVIDUALS; ASSOCIATION; DEPRESSION
AB Background Numerous symptoms of bipolar disorder are regulated by the circadian rhythm. Because of this association it is assumed that disruption of the circadian rhythm may be part of the pathomechanism of bipolar disorder. Objectives A comparison and subsequent critical discussion of the current data situation on chronobiological aspects of bipolar disorder are presented. Methods A narrative literature search was carried out and the main findings are presented in a summarized form. Results There are a large number of animal and human studies investigating the connection between disorders of the circadian rhythm and bipolar disorder. Especially chronotype, the environmental factor light and sleep disorders seem to be associated with the development of bipolar disorder. Conclusions The neurobiology of bipolar disorder shows numerous chronobiological aspects. There is evidence for a direct connection of disruption of the circadian rhythm and development and progression of bipolar disorder; however, at present there is no proof for the specificity of these findings for bipolar disorder. Future studies should consolidate the evidence on the impact of disorders of the circadian rhythm on the pathomechanism of bipolar disorder.
C1 [Findeis, H.; Bauer, M.; Ritter, P.] Tech Univ Dresden, Univ Klinikum Carl Gustav Carus, Klin & Poliklin Psychiat & Psychotherapie, Dresden, Germany.
   [Oster, H.] Univ Lubeck, Inst Neurobiol, Ctr Brain Behav & Metab, Lubeck, Germany.
RP Ritter, P (corresponding author), Tech Univ Dresden, Univ Klinikum Carl Gustav Carus, Klin & Poliklin Psychiat & Psychotherapie, Dresden, Germany.
EM philipp.ritter@uniklinikum-dresden.de
RI Ritter, Peter/GYA-2076-2022
CR Adli M, 2007, BIOL PSYCHIAT, V62, P1295, DOI 10.1016/j.biopsych.2007.03.023
   Aguglia A, 2017, CHRONOBIOL INT, V34, P1413, DOI 10.1080/07420528.2017.1374286
   Ankers D, 2009, J CLIN PSYCHOL, V65, P1071, DOI 10.1002/jclp.20608
   Bae M, 2014, COMPR PSYCHIAT, V55, P1111, DOI 10.1016/j.comppsych.2014.02.012
   Bauer M, 2017, ACTA PSYCHIAT SCAND, V136, P571, DOI 10.1111/acps.12772
   Benedetti F, 2008, NEUROSCI LETT, V445, P184, DOI 10.1016/j.neulet.2008.09.002
   Bengesser SA, 2018, WORLD J BIOL PSYCHIA, V19, pS21, DOI 10.1080/15622975.2016.1231421
   Bullock B, 2019, PSYCHIAT RES, V278, P35, DOI 10.1016/j.psychres.2019.05.025
   Chung S, 2014, CELL, V157, P858, DOI 10.1016/j.cell.2014.03.039
   Diler RS, 2017, BIPOLAR DISORD, V19, P344, DOI 10.1111/bdi.12508
   Dzirasa K, 2010, J NEUROSCI, V30, P16314, DOI 10.1523/JNEUROSCI.4289-10.2010
   Etain B, 2014, CHRONOBIOL INT, V31, P807, DOI 10.3109/07420528.2014.906445
   Fonken LK, 2013, BRAIN BEHAV IMMUN, V34, P159, DOI 10.1016/j.bbi.2013.08.011
   Frank E, 2000, BIOL PSYCHIAT, V48, P593, DOI 10.1016/S0006-3223(00)00969-0
   Garcia-Martin E, 2019, RETINA-J RET VIT DIS, V39, P2012, DOI 10.1097/IAE.0000000000002252
   Inder ML, 2016, AUST NZ J PSYCHIAT, V50, P220, DOI 10.1177/0004867415598844
   Kalinichev M, 2011, INT J NEUROPSYCHOPH, V14, P1051, DOI 10.1017/S1461145710001495
   Kishi T, 2011, CHRONOBIOL INT, V28, P825, DOI [10.3109/07420528.2011.611602, 10.3109/07420528.2011.609951]
   Kripke Daniel F, 2009, J Circadian Rhythms, V7, P2, DOI 10.1186/1740-3391-7-2
   Lahti TA, 2008, BMC PUBLIC HEALTH, V8, DOI 10.1186/1471-2458-8-74
   Levenson JC, 2015, BIPOLAR DISORD, V17, P836, DOI 10.1111/bdi.12345
   Lewis KJS, 2020, JAMA PSYCHIAT, V77, P303, DOI 10.1001/jamapsychiatry.2019.4079
   Madsen HO, 2021, INT J BIPOLAR DISORD, V9, DOI 10.1186/s40345-020-00211-3
   Mansour HA, 2006, GENES BRAIN BEHAV, V5, P150, DOI 10.1111/j.1601-183X.2005.00147.x
   McClung CA, 2013, BIOL PSYCHIAT, V74, P242, DOI 10.1016/j.biopsych.2013.02.019
   McGrath CL, 2009, BMC PSYCHIATRY, V9, DOI 10.1186/1471-244X-9-70
   Meyer TD, 2006, PSYCHIAT RES, V141, P103, DOI 10.1016/j.psychres.2005.07.023
   Meyrer R, 2009, BIPOLAR DISORD, V11, P897, DOI 10.1111/j.1399-5618.2009.00767.x
   MONK TH, 1991, PSYCHIAT RES, V36, P195, DOI 10.1016/0165-1781(91)90131-8
   Moon JH, 2016, EBIOMEDICINE, V11, P285, DOI 10.1016/j.ebiom.2016.08.019
   Morgan VA, 2018, SCHIZOPHR RES, V202, P414, DOI 10.1016/j.schres.2018.06.061
   Ng TH, 2015, SLEEP MED REV, V20, P46, DOI 10.1016/j.smrv.2014.06.006
   Porcu A, 2020, P NATL ACAD SCI USA, V117, P13771, DOI 10.1073/pnas.2000258117
   Qiu PY, 2019, NATL SCI REV, V6, P87, DOI 10.1093/nsr/nwz002
   Ritter Philipp, 2022, Biol Psychiatry Glob Open Sci, V2, P28, DOI 10.1016/j.bpsgos.2021.06.004
   Ritter PS, 2015, J PSYCHIATR RES, V68, P76, DOI 10.1016/j.jpsychires.2015.06.005
   Ritter PS, 2012, J NEURAL TRANSM, V119, P1173, DOI 10.1007/s00702-012-0883-y
   Scott J, 2020, INT J BIPOLAR DISORD, V8, DOI 10.1186/s40345-020-00200-6
   Sebela A, 2017, BMC PSYCHIATRY, V17, DOI 10.1186/s12888-017-1361-8
   Smoller JW, 2003, AM J MED GENET C, V123C, P48, DOI 10.1002/ajmg.c.20013
   VITATERNA MH, 1994, SCIENCE, V264, P719, DOI 10.1126/science.8171325
   Walker WH, 2020, MOL PSYCHIATR, V25, P1080, DOI 10.1038/s41380-019-0430-4
   Wescott DL, 2019, FRONT PSYCHIATRY, V10, DOI 10.3389/fpsyt.2019.00225
   Young JW, 2018, NEUROPSYCHOPHARMACOL, V43, P1721, DOI 10.1038/s41386-018-0031-y
NR 44
TC 0
Z9 0
U1 0
U2 0
PU SPRINGER
PI NEW YORK
PA ONE NEW YORK PLAZA, SUITE 4600, NEW YORK, NY, UNITED STATES
SN 0028-2804
EI 1433-0407
J9 NERVENARZT
JI Nervenarzt
PD SEP
PY 2022
VL 93
IS 9
SI SI
BP 873
EP 881
DI 10.1007/s00115-022-01350-x
EA JUL 2022
PG 9
WC Clinical Neurology; Psychiatry
WE Science Citation Index Expanded (SCI-EXPANDED)
SC Neurosciences & Neurology; Psychiatry
GA 4L2MX
UT WOS:000830319200003
PM 35881187
DA 2022-11-22
ER

PT J
AU Pol-Fuster, J
   Canellas, F
   Ruiz-Guerra, L
   Medina-Dols, A
   Bisbal-Carrio, B
   Ortega-Vila, B
   Llinas, J
   Hernandez-Rodriguez, J
   Llado, J
   Olmos, G
   Strauch, K
   Heine-Suner, D
   Vives-Bauza, C
   Flaquer, A
AF Pol-Fuster, Josep
   Canellas, Francesca
   Ruiz-Guerra, Laura
   Medina-Dols, Aina
   Bisbal-Carrio, Barbara
   Ortega-Vila, Bernat
   Llinas, Jaume
   Hernandez-Rodriguez, Jessica
   Llado, Jeronia
   Olmos, Gabriel
   Strauch, Konstantin
   Heine-Suner, Damia
   Vives-Bauza, Cristofol
   Flaquer, Antonia
TI The conserved ASTN2/BRINP1 locus at 9q33.1-33.2 is associated with major
   psychiatric disorders in a large pedigree from Southern Spain
SO SCIENTIFIC REPORTS
LA English
DT Article
ID BIPOLAR AFFECTIVE-DISORDER; COPY NUMBER VARIATION; DE-NOVO; DIAGNOSTIC
   INTERVIEW; STRUCTURAL VARIATION; SUSCEPTIBILITY LOCI; LINKAGE ANALYSIS;
   SCHIZOPHRENIA; GENOME; RARE
AB We investigated the genetic causes of major mental disorders (MMDs) including schizophrenia, bipolar disorder I, major depressive disorder and attention deficit hyperactive disorder, in a large family pedigree from Alpujarras, South of Spain, a region with high prevalence of psychotic disorders. We applied a systematic genomic approach based on karyotyping (n=4), genotyping by genome-wide SNP array (n=34) and whole-genome sequencing (n=12). We performed genome-wide linkage analysis, family-based association analysis and polygenic risk score estimates. Significant linkage was obtained at chromosome 9 (9q33.1-33.2, LOD score=4.11), a suggestive region that contains five candidate genes ASTN2, BRINP1, C5, TLR4 and TRIM32, previously associated with MMDs. Comprehensive analysis associated the MMD phenotype with genes of the immune system with dual brain functions. Moreover, the psychotic phenotype was enriched for genes involved in synapsis. These results should be considered once studying the genetics of psychiatric disorders in other families, especially the ones from the same region, since founder effects may be related to the high prevalence.
C1 [Pol-Fuster, Josep; Bisbal-Carrio, Barbara; Llinas, Jaume; Llado, Jeronia; Olmos, Gabriel; Vives-Bauza, Cristofol] Univ Balear Isl UIB, Inst Univ Invest Ciencies Salut IUNICS, Dept Biol, Palma De Mallorca, Spain.
   [Pol-Fuster, Josep; Canellas, Francesca; Ruiz-Guerra, Laura; Medina-Dols, Aina; Bisbal-Carrio, Barbara; Ortega-Vila, Bernat; Llado, Jeronia; Olmos, Gabriel; Vives-Bauza, Cristofol] Son Espases Univ Hosp HUSE, Hlth Res Inst Balear Isl IdISBa, Neurobiol Lab, Floor 1,Module F,R-805, Palma De Mallorca, Spain.
   [Canellas, Francesca] HUSE, IdISBa, Dept Psychiat, Palma De Mallorca, Spain.
   [Ortega-Vila, Bernat; Hernandez-Rodriguez, Jessica; Heine-Suner, Damia] Hosp Univ Son Espases HUSE, Mol Diagnost & Clin Genet Unit UDMGC, Palma De Mallorca, Spain.
   [Ortega-Vila, Bernat; Hernandez-Rodriguez, Jessica; Heine-Suner, Damia] Hosp Univ Son Espases HUSE, Genom Hlth Res Grp, Palma De Mallorca, Spain.
   [Ortega-Vila, Bernat; Hernandez-Rodriguez, Jessica; Heine-Suner, Damia] Inst Invest Sanitaries Balears IDISBA, Palma De Mallorca, Spain.
   [Strauch, Konstantin; Flaquer, Antonia] Johannes Gutenberg Univ Mainz, Univ Med Ctr, Inst Med Biostat Epidemiol & Informat IMBEI, Mainz, Germany.
   [Strauch, Konstantin; Flaquer, Antonia] Helmholtz Zentrum Munchen, Inst Genet Epidemiol, Ctr Environm Hlth, Neuherberg, Germany.
   [Strauch, Konstantin; Flaquer, Antonia] Ludwig Maximilians Univ Munchen, Chair Genet Epidemiol, Inst Med Informat Biometry & Epidemiol, Munich, Germany.
RP Vives-Bauza, C (corresponding author), Univ Balear Isl UIB, Inst Univ Invest Ciencies Salut IUNICS, Dept Biol, Palma De Mallorca, Spain.; Vives-Bauza, C (corresponding author), Son Espases Univ Hosp HUSE, Hlth Res Inst Balear Isl IdISBa, Neurobiol Lab, Floor 1,Module F,R-805, Palma De Mallorca, Spain.
EM cristofol.vives@uib.cat
RI Lladó, Jerònia/A-2633-2011; Suñer, Damian Heine/AAW-9664-2020
OI Lladó, Jerònia/0000-0002-8489-427X; Suñer, Damian
   Heine/0000-0001-9374-1219; Hernandez-Rodriguez,
   Jessica/0000-0002-0402-286X
FU Carlos III Institute of Health (ISCIII), Ministry of Economy and
   Competitiveness (Spain) [PI15/00809, PI18/00608, PI1800847]; European
   Union ERDF (European Regional Development Fund); FPU fellowship -
   Ministry of Education, Culture and Sport (Spain) [FPU2014/03876]; FPI
   fellowship - General Direction of Innovation and Research, Ministry of
   Innovation, Research and Tourism, Balearic Government [FPI/1800/2015,
   FPI/2059/2017, FPI/2111/2018]; Munich Center of Health Sciences
   (MC-Health), Ludwig-Maximilians-Universitat, LMUinnovativ; IDISBA
   (Folium Program-INTRES Project)
FX This work was supported by the Carlos III Institute of Health (ISCIII),
   Ministry of Economy and Competitiveness (Spain) (Grants PI15/00809 and
   PI18/00608), co-funded with European Union ERDF (European Regional
   Development Fund). JPF was funded by the FPU fellowship Granted by
   Ministry of Education, Culture and Sport (Spain) (FPU2014/03876). LRG,
   AMD and BBC were funded by the FPI fellowship granted by General
   Direction of Innovation and Research, Ministry of Innovation, Research
   and Tourism, Balearic Government (FPI/1800/2015, FPI/2059/2017,
   FPI/2111/2018), co-funded by European Union ERDF. KS and AF were funded
   by the Munich Center of Health Sciences (MC-Health),
   Ludwig-Maximilians-Universitat, as part of LMUinnovativ. DHS is funded
   by ISCIII, Ministry of Economy and Competitiveness (Spain) (Grant
   PI1800847), co-funded with European Union ERDF. JHR is funded by a
   fellowship from IDISBA (Folium Program-INTRES Project).
CR Abecasis GR, 2002, NAT GENET, V30, P97, DOI 10.1038/ng786
   Abecasis GR, 2001, BIOINFORMATICS, V17, P742, DOI 10.1093/bioinformatics/17.8.742
   Abyzov A, 2011, GENOME RES, V21, P974, DOI 10.1101/gr.114876.110
   Adzhubei IA, 2010, NAT METHODS, V7, P248, DOI 10.1038/nmeth0410-248
   Andlauer TFM, 2021, MOL PSYCHIATR, V26, P1286, DOI 10.1038/s41380-019-0558-2
   Arinami T, 2006, J HUM GENET, V51, P1037, DOI 10.1007/s10038-006-0058-5
   Badenhop R, 2002, MOL PSYCHIATR, V7, P851, DOI 10.1038/sj.mp.4001114
   Bateman A, 2019, NUCLEIC ACIDS RES, V47, pD506, DOI 10.1093/nar/gky1049
   Behesti H, 2018, P NATL ACAD SCI USA, V115, pE9717, DOI 10.1073/pnas.1809382115
   Berkowicz SR, 2017, SEMIN CELL DEV BIOL, V72, P171, DOI 10.1016/j.semcdb.2017.05.005
   Berkowicz SR, 2016, MOL AUTISM, V7, DOI 10.1186/s13229-016-0079-7
   Cardno AG, 2014, SCHIZOPHRENIA BULL, V40, P504, DOI 10.1093/schbul/sbu016
   Chang JZ, 2015, GENE, V569, P46, DOI 10.1016/j.gene.2015.04.090
   Chen K, 2009, NAT METHODS, V6, P677, DOI [10.1038/NMETH.1363, 10.1038/nmeth.1363]
   Chen XY, 2016, BIOINFORMATICS, V32, P1220, DOI 10.1093/bioinformatics/btv710
   Choi JH, 2018, P NATL ACAD SCI USA, V115, pE1041, DOI 10.1073/pnas.1707663115
   Cingolani P, 2012, FLY, V6, P80, DOI 10.4161/fly.19695
   David MD, 2014, J CELL SCI, V127, P400, DOI 10.1242/jcs.135079
   Delaneau O, 2019, NAT COMMUN, V10, DOI 10.1038/s41467-019-13225-y
   Firth HV, 2009, AM J HUM GENET, V84, P524, DOI 10.1016/j.ajhg.2009.03.010
   Forstner AJ, 2020, TRANSL PSYCHIAT, V10, DOI 10.1038/s41398-020-0732-y
   Fromer M, 2014, NATURE, V506, P179, DOI 10.1038/nature12929
   Gandal MJ, 2018, SCIENCE, V359, P693, DOI 10.1126/science.aad6469
   Ganesh S, 2019, PSYCHIAT CLIN NEUROS, V73, P11, DOI 10.1111/pcn.12788
   Bueno BG, 2016, NEUROSCI BIOBEHAV R, V64, P134, DOI 10.1016/j.neubiorev.2016.02.013
   Georgieva L, 2014, HUM MOL GENET, V23, P6677, DOI 10.1093/hmg/ddu379
   Goes FS, 2016, JAMA PSYCHIAT, V73, P590, DOI 10.1001/jamapsychiatry.2016.0251
   Goobie S, 2008, CYTOGENET GENOME RES, V123, P65, DOI 10.1159/000184693
   Grilo CM, 2003, COMPR PSYCHIAT, V44, P154, DOI 10.1053/comp.2003.50006
   Hibar DP, 2017, NAT COMMUN, V8, DOI 10.1038/ncomms13624
   Hilker R, 2018, BIOL PSYCHIAT, V83, P492, DOI 10.1016/j.biopsych.2017.08.017
   Hillje AL, 2013, CELL DEATH DIS, V4, DOI 10.1038/cddis.2013.487
   Ishii T, 2018, BIOCHEM BIOPH RES CO, V497, P683, DOI 10.1016/j.bbrc.2018.02.131
   Jager G, 2014, BMC BIOINFORMATICS, V15, DOI 10.1186/1471-2105-15-200
   Kaufmann CA, 1998, AM J MED GENET, V81, P282, DOI 10.1002/(SICI)1096-8628(19980710)81:4<282::AID-AJMG2>3.3.CO;2-R
   Kawano H, 2004, MOL BRAIN RES, V125, P60, DOI 10.1016/j.molbrainres.2004.04.001
   KAY SR, 1987, SCHIZOPHRENIA BULL, V13, P261, DOI 10.1093/schbul/13.2.261
   Keri S, 2017, BRAIN BEHAV IMMUN, V62, P256, DOI 10.1016/j.bbi.2016.12.011
   Khan FF, 2018, SCHIZOPHR RES, V197, P337, DOI 10.1016/j.schres.2018.02.034
   Kobayashi M, 2014, MOL BRAIN, V7, DOI 10.1186/1756-6606-7-12
   Kong A, 1997, AM J HUM GENET, V61, P1179, DOI 10.1086/301592
   Kopanos C, 2019, BIOINFORMATICS, V35, P1978, DOI 10.1093/bioinformatics/bty897
   Kumar P, 2009, NAT PROTOC, V4, P1073, DOI 10.1038/nprot.2009.86
   Labbe A, 2012, EUR J HUM GENET, V20, P1182, DOI 10.1038/ejhg.2012.67
   Lee SH, 2013, NAT GENET, V45, P984, DOI 10.1038/ng.2711
   Lee SH, 2012, NAT GENET, V44, P247, DOI 10.1038/ng.1108
   Li MY, 2005, AM J HUM GENET, V76, P934, DOI 10.1086/430277
   Lichtenstein P, 2009, LANCET, V373, P234, DOI 10.1016/S0140-6736(09)60072-6
   Lionel AC, 2014, HUM MOL GENET, V23, P2752, DOI 10.1093/hmg/ddt669
   Liu J, 2003, MOL PSYCHIATR, V8, P333, DOI 10.1038/sj.mp.4001254
   Maaser A, 2018, PLOS ONE, V13, DOI 10.1371/journal.pone.0205895
   MacDonald JR, 2014, NUCLEIC ACIDS RES, V42, pD986, DOI 10.1093/nar/gkt958
   Manolio TA, 2009, NATURE, V461, P747, DOI 10.1038/nature08494
   Maunakea AK, 2010, NATURE, V466, P253, DOI 10.1038/nature09165
   McLean CY, 2010, NAT BIOTECHNOL, V28, P495, DOI 10.1038/nbt.1630
   Moreno-Kustner B, 2018, PLOS ONE, V13, DOI 10.1371/journal.pone.0195687
   Murphy MM, 2018, BMC PSYCHIATRY, V18, DOI 10.1186/s12888-018-1760-5
   Okun E, 2011, TRENDS NEUROSCI, V34, P269, DOI 10.1016/j.tins.2011.02.005
   Park N, 2004, MOL PSYCHIATR, V9, P1091, DOI 10.1038/sj.mp.4001541
   Pedersen G, 2018, EUR PSYCHIAT, V51, P16, DOI 10.1016/j.eurpsy.2017.12.028
   Peiffer DA, 2006, GENOME RES, V16, P1136, DOI 10.1101/gr.5402306
   Pinero J, 2015, DATABASE-OXFORD, DOI 10.1093/database/bav028
   Potter OV, 2019, BRAIN BEHAV IMMUN, V76, P37, DOI 10.1016/j.bbi.2018.10.010
   Purcell S, 2007, AM J HUM GENET, V81, P559, DOI 10.1086/519795
   Purcell SM, 2014, NATURE, V506, P185, DOI 10.1038/nature12975
   Rao AR, 2017, MOL PSYCHIATR, V22, P1009, DOI 10.1038/mp.2016.181
   Rees E, 2014, BRIT J PSYCHIAT, V204, P108, DOI 10.1192/bjp.bp.113.131052
   Requena F., 2021, CNVXPLORER WEB TOOL, DOI [10.1101/2021.03.19.21253806, DOI 10.1101/2021.03.19.21253806]
   Ripke S, 2014, NATURE, V511, P421, DOI 10.1038/nature13595
   Ripke S, 2011, NAT GENET, V43, P969, DOI 10.1038/ng.940
   Robinson JT, 2011, NAT BIOTECHNOL, V29, P24, DOI 10.1038/nbt.1754
   Roca M, 2007, EUR PSYCHIAT, V22, P44, DOI 10.1016/j.eurpsy.2006.10.004
   Rodriguez-Santiago B, 2010, MOL PSYCHIATR, V15, P1023, DOI 10.1038/mp.2009.53
   Rolls A, 2007, NAT CELL BIOL, V9, P1081, DOI 10.1038/ncb1629
   Ruan CS, 2014, EUR J NEUROSCI, V40, P2680, DOI 10.1111/ejn.12618
   Ruderfer DM, 2018, CELL, V173, P1705, DOI 10.1016/j.cell.2018.05.046
   Schwamborn JC, 2009, CELL, V136, P913, DOI 10.1016/j.cell.2008.12.024
   Smoller JW, 2013, LANCET, V381, P1371, DOI 10.1016/S0140-6736(12)62129-1
   Stahl EA, 2019, NAT GENET, V51, P793, DOI 10.1038/s41588-019-0397-8
   Steinberg S, 2017, NAT GENET, V49, P1251, DOI 10.1038/ng.3894
   Stone JL, 2008, NATURE, V455, P237, DOI 10.1038/nature07239
   Sullivan PF, 2019, CELL, V177, P162, DOI 10.1016/j.cell.2019.01.015
   Sullivan PF, 2018, AM J PSYCHIAT, V175, P15, DOI 10.1176/appi.ajp.2017.17030283
   Szatkiewicz J, 2019, TRANSL PSYCHIAT, V9, DOI 10.1038/s41398-019-0414-9
   Toma C, 2018, TRANSL PSYCHIAT, V8, DOI 10.1038/s41398-018-0113-y
   Van Den Bossche MJ, 2013, AM J MED GENET B, V162B, P273, DOI 10.1002/ajmg.b.32146
   Venken T, 2005, AM J HUM GENET, V76, P237, DOI 10.1086/427836
   Vrijenhoek T, 2008, AM J HUM GENET, V83, P504, DOI 10.1016/j.ajhg.2008.09.011
   Wang JM, 2011, NAT METHODS, V8, P652, DOI [10.1038/NMETH.1628, 10.1038/nmeth.1628]
   Wang KS, 2010, SCHIZOPHR RES, V124, P192, DOI 10.1016/j.schres.2010.09.002
   WHITTEMORE AS, 1994, BIOMETRICS, V50, P118, DOI 10.2307/2533202
   Wilson PM, 2010, J NEUROSCI, V30, P8529, DOI 10.1523/JNEUROSCI.0032-10.2010
   Woo JJ, 2020, MOL PSYCHIATR, V25, P114, DOI 10.1038/s41380-019-0479-0
   Xu B, 2008, NAT GENET, V40, P880, DOI 10.1038/ng.162
NR 94
TC 1
Z9 1
U1 0
U2 2
PU NATURE RESEARCH
PI BERLIN
PA HEIDELBERGER PLATZ 3, BERLIN, 14197, GERMANY
SN 2045-2322
J9 SCI REP-UK
JI Sci Rep
PD JUL 15
PY 2021
VL 11
IS 1
AR 14529
DI 10.1038/s41598-021-93555-4
PG 16
WC Multidisciplinary Sciences
WE Science Citation Index Expanded (SCI-EXPANDED); Social Science Citation Index (SSCI)
SC Science & Technology - Other Topics
GA TM8WU
UT WOS:000675827900028
PM 34267256
OA gold, Green Published
DA 2022-11-22
ER

PT J
AU Mullins, N
   Perroud, N
   Uher, R
   Butler, AW
   Cohen-Woods, S
   Rivera, M
   Malki, K
   Euesden, J
   Power, RA
   Tansey, KE
   Jones, L
   Jones, I
   Craddock, N
   Owen, MJ
   Korszun, A
   Gill, M
   Mors, O
   Preisig, M
   Maier, W
   Rietschel, M
   Rice, JP
   Muller-Myhsok, B
   Binder, EB
   Lucae, S
   Ising, M
   Craig, IW
   Farmer, AE
   McGuffin, P
   Breen, G
   Lewis, CM
AF Mullins, Niamh
   Perroud, Nader
   Uher, Rudolf
   Butler, Amy W.
   Cohen-Woods, Sarah
   Rivera, Margarita
   Malki, Karim
   Euesden, Jack
   Power, Robert A.
   Tansey, Katherine E.
   Jones, Lisa
   Jones, Ian
   Craddock, Nick
   Owen, Michael J.
   Korszun, Ania
   Gill, Michael
   Mors, Ole
   Preisig, Martin
   Maier, Wolfgang
   Rietschel, Marcella
   Rice, John P.
   Mueller-Myhsok, Bertram
   Binder, Elisabeth B.
   Lucae, Susanne
   Ising, Marcus
   Craig, Ian W.
   Farmer, Anne E.
   McGuffin, Peter
   Breen, Gerome
   Lewis, Cathryn M.
TI Genetic Relationships Between Suicide Attempts, Suicidal Ideation and
   Major Psychiatric Disorders: A Genome-Wide Association and Polygenic
   Scoring Study
SO AMERICAN JOURNAL OF MEDICAL GENETICS PART B-NEUROPSYCHIATRIC GENETICS
LA English
DT Article
DE pleiotropy; meta-analysis; prediction; association
ID DEPRESSIVE DISORDER; BIPOLAR DISORDER; GENDEP PROJECT; RISK-FACTORS;
   BEHAVIOR; LINKAGE; ANTIDEPRESSANTS; POPULATION; ILLNESS; DISEASE
AB Epidemiological studies have recognized a genetic diathesis for suicidal behavior, which is independent of other psychiatric disorders. Genome-wide association studies (GWAS) on suicide attempt (SA) and ideation have failed to identify specific genetic variants. Here, we conduct further GWAS and for the first time, use polygenic score analysis in cohorts of patients with mood disorders, to test for common genetic variants for mood disorders and suicide phenotypes. Genome-wide studies for SA were conducted in the RADIANT and GSK-Munich recurrent depression samples and London Bipolar Affective Disorder Case-Control Study (BACCs) then meta-analysis was performed. A GWAS on suicidal ideation during antidepressant treatment had previously been conducted in the Genome Based Therapeutic Drugs for Depression (GENDEP) study. We derived polygenic scores from each sample and tested their ability to predict SA in the mood disorder cohorts or ideation status in the GENDEP study. Polygenic scores for major depressive disorder, bipolar disorder and schizophrenia from the Psychiatric Genomics Consortium were used to investigate pleiotropy between psychiatric disorders and suicide phenotypes. No significant evidence for association was detected at any SNP in GWAS or meta-analysis. Polygenic scores for major depressive disorder significantly predicted suicidal ideation in the GENDEP pharmacogenetics study and also predicted SA in a combined validation dataset. Polygenic scores for SA showed no predictive ability for suicidal ideation. Polygenic score analysis suggests pleiotropy between psychiatric disorders and suicidal ideation whereas the tendency to act on such thoughts may have a partially independent genetic diathesis. (C) 2014 Wiley Periodicals, Inc.
C1 [Mullins, Niamh; Uher, Rudolf; Butler, Amy W.; Rivera, Margarita; Malki, Karim; Euesden, Jack; Power, Robert A.; Craig, Ian W.; Farmer, Anne E.; McGuffin, Peter; Breen, Gerome; Lewis, Cathryn M.] Kings Coll London, Inst Psychiat, MRC Social Genet & Dev Psychiat Ctr, 16 Crespigny Pk, London SE5 8AF, England.
   [Perroud, Nader] Univ Hosp Geneva, Geneva, Switzerland.
   [Uher, Rudolf] Dalhousie Univ, Dept Psychiat, Halifax, NS, Canada.
   [Butler, Amy W.] Univ Hong Kong, Dept Psychiat, Hong Kong, Hong Kong, Peoples R China.
   [Cohen-Woods, Sarah] Univ Adelaide, Dept Psychiat, Adelaide, SA, Australia.
   [Rivera, Margarita] Univ Granada, CIBERSAM, Ctr Invest Biomed Red Salud Mental, Granada, Spain.
   [Tansey, Katherine E.; Jones, Ian; Craddock, Nick; Owen, Michael J.] Cardiff Univ, Neurosci & Mental Hlth Res Inst, MRC Ctr Neuropsychiat Genet & Genom, Cardiff CF10 3AX, S Glam, Wales.
   [Jones, Lisa] Univ Birmingham, Sch Clin & Expt Med, Dept Psychiat, Birmingham, W Midlands, England.
   [Korszun, Ania] Queen Mary Univ London, Barts & London Med Sch, London, England.
   [Gill, Michael] Trinity Ctr Hlth Sci, Dept Psychiat, Dublin, Ireland.
   [Mors, Ole] Aarhus Univ Hosp, Res Dept P, iPSYCH, Risskov, Denmark.
   [Preisig, Martin] Univ Hosp Ctr, Lausanne, Switzerland.
   [Preisig, Martin] Univ Lausanne, Lausanne, Switzerland.
   [Maier, Wolfgang; Rietschel, Marcella] Univ Bonn, Dept Psychiat, Bonn, Germany.
   [Rietschel, Marcella] Cent Inst Mental Hlth, Div Genet Epidemiol Psychiat, Mannheim, Germany.
   [Rice, John P.] Washington Univ, Dept Psychiat, St Louis, MO USA.
   [Mueller-Myhsok, Bertram; Binder, Elisabeth B.; Lucae, Susanne; Ising, Marcus] Max Planck Inst Psychiat, D-80804 Munich, Germany.
   [Breen, Gerome] South London & Maudsley NHS Fdn Trust, NIHR Biomed Res Ctr Mental Hlth, London, England.
   [Breen, Gerome] Kings Coll London, Inst Psychiat, London WC2R 2LS, England.
   [Lewis, Cathryn M.] Kings Coll London, Sch Med, Guys Hosp, Div Genet & Mol Med, London WC2R 2LS, England.
RP Mullins, N (corresponding author), Kings Coll London, Inst Psychiat, MRC Social Genet & Dev Psychiat Ctr, 16 Crespigny Pk, London SE5 8AF, England.
EM niamh.mullins@kcl.ac.uk
RI Cohen-Woods, Sarah/ABF-3768-2021; Rivera, Margarita/J-3017-2017;
   Cohen-Woods, Sarah/F-8674-2014; Lewis, Cathryn/M-8766-2019; Binder,
   Elisabeth B/K-8905-2014; Jones, Ian R/B-4925-2009; Breen, Gerome
   D/A-5540-2010; Lewis, Cathryn M/A-5225-2010; Breen, Gerome/Y-2706-2019;
   Craig, Ian/AAF-9167-2019; Uher, Rudolf/A-5477-2008; Preisig,
   Martin/H-3441-2016; Tansey, Katherine E/B-1033-2013
OI Rivera, Margarita/0000-0003-4717-1045; Lewis,
   Cathryn/0000-0002-8249-8476; Jones, Ian R/0000-0001-5821-5889; Breen,
   Gerome D/0000-0003-2053-1792; Lewis, Cathryn M/0000-0002-8249-8476;
   Breen, Gerome/0000-0003-2053-1792; Uher, Rudolf/0000-0002-2998-0546;
   Tansey, Katherine E/0000-0002-9663-3376; Craig, Ian/0000-0002-4063-1005;
   Power, Robert/0000-0003-0276-0399; Mullins, Niamh/0000-0001-8021-839X;
   Mors, Ole/0000-0002-5660-0393; Jones, Lisa/0000-0002-5122-8334; Preisig,
   Martin/0000-0001-5689-4259; Perroud, Nader/0000-0002-9282-9216; Gill,
   Michael/0000-0003-0206-5337; Cohen-Woods, Sarah/0000-0003-2199-6129
FU Medical Research Council, UK [G0701420]; National Institute for Health
   Research (NIHR) Biomedical Research Centre for Mental Health at South
   London; Maudsley NHS Foundation Trust; Institute of Psychiatry, King's
   College London; German Federal Ministry of Education and Research;
   European Commission Framework 6; MRC [G0701420] Funding Source: UKRI;
   Lundbeck Foundation [R155-2014-1724] Funding Source: researchfish;
   Medical Research Council [1242800, G0701420, MR/L010305/1] Funding
   Source: researchfish
FX Grant sponsor: Medical Research Council, UK; Grant sponsor:
   GlaxoSmithKline G0701420; Grant sponsor: The National Institute for
   Health Research (NIHR) Biomedical Research Centre for Mental Health at
   South London; Grant sponsor: Maudsley NHS Foundation Trust; Grant
   sponsor: Institute of Psychiatry, King's College London; Grant sponsor:
   German Federal Ministry of Education and Research; Grant sponsor:
   European Commission Framework 6.
CR American Psychiatric Association, 2000, DIAGN STAT MAN MENT, DOI DOI 10.1176/APPI.BOOKS.9780890423349
   Beautrais AL, 1996, AM J PSYCHIAT, V153, P1009
   BECK AT, 1961, ARCH GEN PSYCHIAT, V4, P561, DOI 10.1001/archpsyc.1961.01710120031004
   Berk M, 2005, MED HYPOTHESES, V65, P39, DOI 10.1016/j.mehy.2005.02.010
   Brent DA, 1996, ARCH GEN PSYCHIAT, V53, P1145
   Butler AW, 2010, AM J MED GENET B, V153B, P1465, DOI 10.1002/ajmg.b.31127
   Cohen-Woods S, 2009, HUM MOL GENET, V18, P1504, DOI 10.1093/hmg/ddp051
   Devlin B, 2001, GENET EPIDEMIOL, V21, P273, DOI 10.1002/gepi.1034
   Dudbridge F, 2008, GENET EPIDEMIOL, V32, P227, DOI 10.1002/gepi.20297
   Dudbridge F, 2013, PLOS GENET, V9, DOI 10.1371/journal.pgen.1003348
   EGELAND JA, 1985, JAMA-J AM MED ASSOC, V254, P915, DOI 10.1001/jama.254.7.915
   Evangelou E, 2013, NAT REV GENET, V14, P379, DOI 10.1038/nrg3472
   Farmer A, 2004, BMC PSYCHIATRY, V4, DOI 10.1186/1471-244X-4-42
   Freeman B, 2003, BEHAV GENET, V33, P67, DOI 10.1023/A:1021055617738
   Galfalvy H, 2013, WORLD J BIOL PSYCHIA, V14, P574, DOI 10.3109/15622975.2011.597875
   Gaysina D, 2009, AM J MED GENET B, V150B, P836, DOI 10.1002/ajmg.b.30906
   HAMILTON M, 1960, J NEUROL NEUROSUR PS, V23, P56, DOI 10.1136/jnnp.23.1.56
   Hesselbrock V, 2004, ALCOHOL CLIN EXP RES, V28, p70S, DOI 10.1097/01.ALC.0000127416.92128.B0
   Johnson BA, 1998, ACTA PSYCHIAT SCAND, V97, P18, DOI 10.1111/j.1600-0447.1998.tb09957.x
   Laje G, 2009, PHARMACOGENET GENOM, V19, P666, DOI 10.1097/FPC.0b013e32832e4bcd
   Lewis CM, 2010, AM J PSYCHIAT, V167, P949, DOI 10.1176/appi.ajp.2010.09091380
   Lim SS, 2012, LANCET, V380, P2224, DOI 10.1016/S0140-6736(12)61766-8
   Mann JJ, 1999, AM J PSYCHIAT, V156, P181
   MCGUFFIN P, 1991, ARCH GEN PSYCHIAT, V48, P764
   MONTGOMERY SA, 1979, BRIT J PSYCHIAT, V134, P382, DOI 10.1192/bjp.134.4.382
   Muglia P, 2010, MOL PSYCHIATR, V15, P589, DOI 10.1038/mp.2008.131
   NAGELKERKE NJD, 1991, BIOMETRIKA, V78, P691, DOI 10.1093/biomet/78.3.691
   O'Reilly KC, 2006, NEUROPSYCHOPHARMACOL, V31, P1919, DOI 10.1038/sj.npp.1300998
   Perlis RH, 2010, AM J PSYCHIAT, V167, P1499, DOI 10.1176/appi.ajp.2010.10040541
   Perroud N, 2012, PHARMACOGENOMICS J, V12, P68, DOI 10.1038/tpj.2010.70
   Perroud N, 2009, BMC MED, V7, DOI 10.1186/1741-7015-7-60
   Purcell S, 2003, BIOINFORMATICS, V19, P149, DOI 10.1093/bioinformatics/19.1.149
   Purcell S, 2007, AM J HUM GENET, V81, P559, DOI 10.1086/519795
   Purcell SM, 2009, NATURE, V460, P748, DOI 10.1038/nature08185
   Qin P, 2011, J PSYCHIATR RES, V45, P1445, DOI 10.1016/j.jpsychires.2011.06.002
   Ripke S, 2011, NAT GENET, V43, P969, DOI 10.1038/ng.940
   Roy A, 2001, J AFFECT DISORDERS, V66, P71, DOI 10.1016/S0165-0327(00)00275-5
   Schosser A, 2011, PLOS ONE, V6, DOI 10.1371/journal.pone.0020690
   Schulsinger F., 1979, ORIGIN PREVENTION TR, P277
   Seemuller F, 2009, ACTA PSYCHIAT SCAND, V119, P166, DOI 10.1111/j.1600-0447.2008.01328.x
   Siegenthaler JA, 2009, CELL, V139, P597, DOI 10.1016/j.cell.2009.10.004
   Sklar P, 2011, NAT GENET, V43, P977, DOI 10.1038/ng.943
   Sullivan PF, 2013, MOL PSYCHIATR, V18, P497, DOI 10.1038/mp.2012.21
   Tansey KE, 2014, AM J MED GENET B, V165, P77, DOI 10.1002/ajmg.b.32210
   Turecki G, 2001, BIPOLAR DISORD, V3, P335, DOI 10.1034/j.1399-5618.2001.30608.x
   Uher R, 2010, AM J PSYCHIAT, V167, P555, DOI 10.1176/appi.ajp.2009.09070932
   Voracek M, 2007, WIEN KLIN WOCHENSCHR, V119, P463, DOI 10.1007/s00508-007-0823-2
   Willour VL, 2012, MOL PSYCHIATR, V17, P433, DOI 10.1038/mp.2011.4
   Willour VL, 2007, BIOL PSYCHIAT, V61, P725, DOI 10.1016/j.biopsych.2006.05.014
   WING JK, 1990, ARCH GEN PSYCHIAT, V47, P589
   World Health Organization, 1998, DIAGN CLIN MEAS PSYC
   World Health Organization, 2005, SUIC PREV SUPRE
   Wray NR, 2007, GENOME RES, V17, P1520, DOI 10.1101/gr.6665407
NR 53
TC 81
Z9 86
U1 1
U2 40
PU WILEY
PI HOBOKEN
PA 111 RIVER ST, HOBOKEN 07030-5774, NJ USA
SN 1552-4841
EI 1552-485X
J9 AM J MED GENET B
JI Am. J. Med. Genet. B
PD JUL
PY 2014
VL 165
IS 5
BP 428
EP 437
DI 10.1002/ajmg.b.32247
PG 10
WC Genetics & Heredity; Psychiatry
WE Science Citation Index Expanded (SCI-EXPANDED)
SC Genetics & Heredity; Psychiatry
GA AL4IU
UT WOS:000339097200005
PM 24964207
OA Green Published
DA 2022-11-22
ER

PT J
AU Czamara, D
   Muller-Myhsok, B
   Lucae, S
AF Czamara, D.
   Mueller-Myhsok, B.
   Lucae, S.
TI The P2RX7 polymorphism rs2230912 is associated with depression: A
   meta-analysis
SO PROGRESS IN NEURO-PSYCHOPHARMACOLOGY & BIOLOGICAL PSYCHIATRY
LA English
DT Article
DE P2RX7; Mood disorders; Meta-analysis
ID BIPOLAR AFFECTIVE-DISORDER; GENOME-WIDE ASSOCIATION; PURINERGIC
   RECEPTOR; MAJOR DEPRESSION; GLN460ARG POLYMORPHISM; SUSCEPTIBILITY
   LOCUS; CHROMOSOME 12Q23-Q24; P2X(7) RECEPTORS; GENE; LINKAGE
AB Various studies have investigated whether single nucleotide polymorphisms (SNPs) in the gene purinergic receptor P2X7 (P2RX7), and rs2230912 specifically, were associated with mood disorders. While some studies found positive evidence, a large number of studies reported no significant associations. In a previously published meta-analysis, Feng et al. did not find a significant association and only moderate odds ratios (ORs) in case-control studies. They reported significant findings only for family-based studies. We revisited this finding and conducted a meta-analysis including 8,652 cases and 11,153 controls, adding unpublished results from the Munich Antidepressant Response Signature (MARS) study. We found a significant association between rs2230912 and combined mood disorders (major depressive disorder (MDD) or bipolar disorder (BD)) for the allelic, dominant and heterozygous-disadvantage model, all withstanding the threshold of correction for multiple testing. Stratifying by disorder revealed significant findings for the MDD-subgroup (OR of 1.12 for the allelic model), while the BD-subgroup presented with a lower effect size (OR of 1.05) and no significance. P2RX7 encodes a purinergic receptor which is expressed in the brain and also localized in immune cells.
   Animal studies and functional studies will be necessary to enlighten its involvement in the etiology of mood disorders and its applicability for pharmacological purposes.
C1 [Czamara, D.; Mueller-Myhsok, B.; Lucae, S.] Max Planck Inst Psychiat, Munich, Germany.
   [Mueller-Myhsok, B.] SyNergy, Munich Cluster Syst Biol, Munich, Germany.
   [Mueller-Myhsok, B.] Univ Liverpool, Inst Translat Med, Liverpool, Merseyside, England.
RP Czamara, D (corresponding author), Max Planck Inst Psychiat, Dept Translat Res Psychiat, Kraepelinstr 2 10, D-80804 Munich, Germany.
EM darina@psych.mpg.de
CR Abkevich V, 2003, AM J HUM GENET, V73, P1271, DOI 10.1086/379978
   Angst J, 2005, J AFFECT DISORDERS, V84, P149, DOI 10.1016/S0165-0327(03)00195-2
   Aprile-Garcia F, 2016, PLOS ONE, V11, DOI 10.1371/journal.pone.0151862
   Backlund L, 2012, PLOS ONE, V7, DOI 10.1371/journal.pone.0043057
   Barden N, 2006, AM J MED GENET B, V141B, P374, DOI 10.1002/ajmg.b.30303
   Bennett MR, 2007, AUST NZ J PSYCHIAT, V41, P563, DOI 10.1080/00048670701399994
   BLAZER DG, 1994, AM J PSYCHIAT, V151, P979
   Curtis D, 2003, PSYCHIAT GENET, V13, P77, DOI 10.1097/01.ypg.0000056684.89558.d2
   DAWSON E, 1995, AM J MED GENET, V60, P94, DOI 10.1002/ajmg.1320600203
   Deuchars SA, 2001, J NEUROSCI, V21, P7143, DOI 10.1523/JNEUROSCI.21-18-07143.2001
   Ewald H, 1998, PSYCHIATR GENET, V8, P131, DOI 10.1097/00041444-199800830-00002
   Feng WP, 2014, PLOS ONE, V9, DOI 10.1371/journal.pone.0088575
   Green EK, 2009, AM J MED GENET B, V150B, P1063, DOI 10.1002/ajmg.b.30931
   Grigoroiu-Serbanescu M, 2009, AM J MED GENET B, V150B, P1017, DOI 10.1002/ajmg.b.30952
   Halmai Z, 2013, J AFFECT DISORDERS, V150, P104, DOI 10.1016/j.jad.2013.02.033
   Han B, 2011, AM J HUM GENET, V88, P586, DOI 10.1016/j.ajhg.2011.04.014
   Heck A, 2009, AM J MED GENET B, V150B, P104, DOI 10.1002/ajmg.b.30784
   Hejjas K, 2009, AM J MED GENET B, V150B, P295, DOI 10.1002/ajmg.b.30799
   Hennings JM, 2008, J PSYCHIATR RES, V43, P215, DOI 10.1016/j.jpsychires.2008.05.002
   Jacobi F, 2004, PSYCHOL MED, V34, P597, DOI 10.1017/S0033291703001399
   Kelsoe JR, 2003, J AFFECT DISORDERS, V73, P183, DOI 10.1016/S0165-0327(02)00323-3
   Lavebratt C, 2010, J AFFECT DISORDERS, V125, P249, DOI 10.1016/j.jad.2010.02.113
   Lucae S, 2006, HUM MOL GENET, V15, P2438, DOI 10.1093/hmg/ddl166
   McGuffin P, 2005, HUM MOL GENET, V14, P3337, DOI 10.1093/hmg/ddi363
   McQuillin A, 2009, MOL PSYCHIATR, V14, P614, DOI 10.1038/mp.2008.6
   Morissette J, 1999, AM J MED GENET, V88, P567, DOI 10.1002/(SICI)1096-8628(19991015)88:5<567::AID-AJMG24>3.0.CO;2-8
   Nagy G, 2008, PROG NEURO-PSYCHOPH, V32, P1884, DOI 10.1016/j.pnpbp.2008.08.021
   Shink E, 2005, MOL PSYCHIATR, V10, P545, DOI 10.1038/sj.mp.4001601
   Skaper SD, 2010, FASEB J, V24, P337, DOI 10.1096/fj.09-138883
   Sklar P, 2011, NAT GENET, V43, P977, DOI 10.1038/ng.943
   Soronen P, 2011, AM J MED GENET B, V156B, P435, DOI 10.1002/ajmg.b.31179
   Sperlagh B, 2006, PROG NEUROBIOL, V78, P327, DOI 10.1016/j.pneurobio.2006.03.007
   Sullivan PF, 2013, MOL PSYCHIATR, V18, P497, DOI 10.1038/mp.2012.21
   Sullivan PF, 2000, AM J PSYCHIAT, V157, P1552, DOI 10.1176/appi.ajp.157.10.1552
   Viikki M, 2011, NEUROSCI LETT, V493, P127, DOI 10.1016/j.neulet.2011.02.023
   Yosifova A, 2009, J AFFECT DISORDERS, V117, P87, DOI 10.1016/j.jad.2008.12.021
NR 36
TC 25
Z9 25
U1 0
U2 8
PU PERGAMON-ELSEVIER SCIENCE LTD
PI OXFORD
PA THE BOULEVARD, LANGFORD LANE, KIDLINGTON, OXFORD OX5 1GB, ENGLAND
SN 0278-5846
EI 1878-4216
J9 PROG NEURO-PSYCHOPH
JI Prog. Neuro-Psychopharmacol. Biol. Psychiatry
PD MAR 2
PY 2018
VL 82
BP 272
EP 277
DI 10.1016/j.pnpbp.2017.11.003
PG 6
WC Clinical Neurology; Neurosciences; Pharmacology & Pharmacy; Psychiatry
WE Science Citation Index Expanded (SCI-EXPANDED); Social Science Citation Index (SSCI)
SC Neurosciences & Neurology; Pharmacology & Pharmacy; Psychiatry
GA FV6OT
UT WOS:000424701600027
PM 29122639
DA 2022-11-22
ER

PT J
AU Rote, J
   Dingelstadt, AML
   Aigner, A
   Bauer, M
   Fiebig, J
   Konig, B
   Kunze, J
   Pfeiffer, S
   Pfennig, A
   Quinlivan, E
   Simhandl, C
   Stamm, TJ
AF Rote, Jonas
   Dingelstadt, Alice-Mai-Ly
   Aigner, Annette
   Bauer, Michael
   Fiebig, Jana
   Koenig, Barbara
   Kunze, Johanna
   Pfeiffer, Steffi
   Pfennig, Andrea
   Quinlivan, Esther
   Simhandl, Christian
   Stamm, Thomas J.
TI Impulsivity predicts illness severity in long-term course of bipolar
   disorder: A prospective approach
SO AUSTRALIAN AND NEW ZEALAND JOURNAL OF PSYCHIATRY
LA English
DT Article
DE Bipolar disorder; impulsivity; morbidity
ID BORDERLINE-PERSONALITY-DISORDER; SUBSTANCE USE DISORDERS;
   QUALITY-OF-LIFE; RATING-SCALE; II-DISORDER; FOLLOW-UP; STEP-BD; DSM-IV;
   LITHIUM; ATTENTION
AB Background: Bipolar disorder is a common, severe and chronic mental illness. Despite this, predictors of illness severity remain poorly understood. Impulsivity is reported to be associated with bipolar disorder and aggravating comorbidities. This study therefore sought to examine the predictive value of impulsivity for determining illness severity in euthymic bipolar disorder patients.
   Methods: Baseline trait impulsivity of 120 bipolar euthymic patients (81 bipolar disorder I [68%], 80 female [67%]) and 51 healthy controls was assessed using Barratt Impulsiveness Scale 11. The impact of impulsivity on illness severity (measured with morbidity index) was prospectively tested in 97 patients with sufficient follow-up data (average observation time: 54.4weeks), using linear regression analysis.
   Results: Barratt Impulsiveness Scale 11 total (=0.01; p<0.01) and in particular Barratt Impulsiveness Scale 11 attentional subscale scores (=0.04; p<0.001) predicted illness severity in bipolar disorder, while controlling for other clinical variables. Only age at onset persisted as an additional, but less influential predictor. Barratt Impulsiveness Scale 11 total scores and Barratt Impulsiveness Scale 11 attentional subscale scores were significantly higher in euthymic patients compared to controls. This was not observed for the motor or non-planning subscale scores.
   Limitations: The average year-long observation time might not be long enough to account for the chronic course of bipolar disorder.
   Conclusion: Trait impulsivity and particularly attentional impulsivity in euthymic bipolar patients can be strong predictors of illness severity in bipolar disorder. Future studies should explore impulsivity as a risk assessment for morbidity and as a therapeutic target in bipolar disorder patients.
C1 [Rote, Jonas; Dingelstadt, Alice-Mai-Ly; Fiebig, Jana; Quinlivan, Esther; Stamm, Thomas J.] Charite Univ Med Berlin, Dept Psychiat & Psychotherapy, Charitepl 1, D-10117 Berlin, Germany.
   [Rote, Jonas; Dingelstadt, Alice-Mai-Ly; Bauer, Michael; Pfeiffer, Steffi; Pfennig, Andrea] Tech Univ Dresden, Carl Gustav Carus Univ Hosp, Dept Psychiat & Psychotherapy, Dresden, Germany.
   [Aigner, Annette] Univ Med Ctr Hamburg Eppendorf, Inst Med Biometry & Epidemiol, Hamburg, Germany.
   [Fiebig, Jana; Stamm, Thomas J.] Brandenburg Med Sch Theodor Fontane, Dept Psychiat & Psychotherapy, Neuruppin, Germany.
   [Koenig, Barbara] Landesklinikum Neunkirchen, Dept Psychiat & Psychotherapy, Neunkirchen, Austria.
   [Kunze, Johanna] Celenus Klin Carolabad, Chemnitz, Germany.
   [Simhandl, Christian] Bipolar Ctr Wiener Neustadt, Vienna, Austria.
   [Simhandl, Christian] Sigmund Freud Privatuniv Wien, Vienna, Austria.
RP Rote, J (corresponding author), Charite Univ Med Berlin, Dept Psychiat & Psychotherapy, Charitepl 1, D-10117 Berlin, Germany.
EM jonas.rote@charite.de
OI Aigner, Annette/0000-0003-4891-8921
FU AstraZeneca
FX AstraZeneca supported the raise of the dataset for the study: 'Genetic
   variability of treatment response and drug tolerability in bipolar
   disorders'. This study is based on that data. AstraZeneca has not been
   involved in the study design, in the analysis and interpretation of the
   data, writing of the report or decision to submit this article for
   publication.
CR Baethge C, 2003, J PSYCHIATR NEUROSCI, V28, P355
   Bassett D, 2012, AUST NZ J PSYCHIAT, V46, P327, DOI 10.1177/0004867411435289
   Berghofer A, 2013, INT J BIPOLAR DISORD, V1, DOI 10.1186/2194-7511-1-11
   Berghofer A, 2000, NEUROPSYCHOBIOLOGY, V42, P46, DOI 10.1159/000054853
   Bonnin CM, 2012, J AFFECT DISORDERS, V136, P650, DOI 10.1016/j.jad.2011.10.012
   Clemente AS, 2015, REV BRAS PSIQUIATR, V37, P155, DOI 10.1590/1516-4446-2012-1693
   COPPEN A, 1976, BRIT J PSYCHIAT, V128, P479, DOI 10.1192/bjp.128.5.479
   COPPEN A, 1982, BRIT J PSYCHIAT, V141, P87, DOI 10.1192/bjp.141.1.87
   Coulston CM, 2012, AUST NZ J PSYCHIAT, V46, P506, DOI 10.1177/0004867412445528
   Cullen B, 2016, J AFFECT DISORDERS, V205, P165, DOI 10.1016/j.jad.2016.06.063
   Dawson EL, 2014, BIPOLAR DISORD, V16, P846, DOI 10.1111/bdi.12232
   Dell'Osso B, 2016, J AFFECT DISORDERS, V201, P57, DOI 10.1016/j.jad.2016.04.009
   Di Nicola M, 2010, J AFFECT DISORDERS, V125, P82, DOI 10.1016/j.jad.2009.12.016
   Etain B, 2013, J AFFECT DISORDERS, V144, P240, DOI 10.1016/j.jad.2012.07.005
   Etain B, 2017, AUST NZ J PSYCHIAT, V51, P382, DOI 10.1177/0004867416642021
   Feliu-Soler A, 2013, PSYCHIAT RES, V210, P1307, DOI 10.1016/j.psychres.2013.09.011
   Gaudiano BA, 2008, PSYCHIAT RES, V160, P63, DOI 10.1016/j.psychres.2007.05.014
   Ghaemi SN, 2014, AUST NZ J PSYCHIAT, V48, P314, DOI 10.1177/0004867413504830
   HAMILTON M, 1960, J NEUROL NEUROSUR PS, V23, P56, DOI 10.1136/jnnp.23.1.56
   Harmell AL, 2014, J INT NEUROPSYCH SOC, V20, P230, DOI 10.1017/S1355617713001422
   Hartmann AS, 2011, PERCEPT MOTOR SKILL, V112, P353, DOI 10.2466/08.09.10.PMS.112.2.353-368
   Judd LL, 2003, INT J NEUROPSYCHOPH, V6, P127, DOI 10.1017/S1461145703003341
   Kim YS, 2013, PSYCHIAT INVEST, V10, P246, DOI 10.4306/pi.2013.10.3.246
   Koenders MA, 2015, PLOS ONE, V10, DOI 10.1371/journal.pone.0141420
   Malhi GS, 2014, AUST NZ J PSYCHIAT, V48, P500, DOI 10.1177/0004867414536670
   Moeller FG, 2001, AM J PSYCHIAT, V158, P1783, DOI 10.1176/appi.ajp.158.11.1783
   Newman AL, 2014, INT J BIPOLAR DISORD, V2, DOI 10.1186/2194-7511-2-2
   Ng TH, 2016, J AFFECT DISORDERS, V198, P88, DOI 10.1016/j.jad.2016.03.045
   Patton JH, 1995, J CLIN PSYCHOL, V51, P768, DOI 10.1002/1097-4679(199511)51:6<768::AID-JCLP2270510607>3.0.CO;2-1
   Perlis RH, 2009, BIPOLAR DISORD, V11, P391, DOI 10.1111/j.1399-5618.2009.00686.x
   Pettinati HM, 2013, AM J PSYCHIAT, V170, P23, DOI 10.1176/appi.ajp.2012.12010112
   Pfennig A, 2017, AUST NZ J PSYCHIAT, V51, P509, DOI 10.1177/0004867417700730
   Pompili M, 2013, BIPOLAR DISORD, V15, P457, DOI 10.1111/bdi.12087
   Powers RL, 2013, BIPOLAR DISORD, V15, P876, DOI 10.1111/bdi.12124
   Preuss UW, 2008, NERVENARZT, V79, P305, DOI 10.1007/s00115-007-2360-7
   R Development Core Team, 2016, R LANG ENV STAT COMP
   Rubin DB, 1987, MULTIPLE IMPUTATION
   Schneck CD, 2008, AM J PSYCHIAT, V165, P370, DOI 10.1176/appi.ajp.2007.05081484
   Sheehan DV, 1998, J CLIN PSYCHIAT, V59, P34, DOI 10.4088/JCP.09m05305whi
   Strakowski SM, 2010, BIPOLAR DISORD, V12, P285, DOI 10.1111/j.1399-5618.2010.00806.x
   Strasser ES, 2016, INT J BIPOLAR DISORD, V4, DOI 10.1186/s40345-016-0057-1
   Swann AC, 2009, BIPOLAR DISORD, V11, P280, DOI 10.1111/j.1399-5618.2009.00678.x
   Tondo L, 2016, ACTA PSYCHIAT SCAND, V133, P174, DOI 10.1111/acps.12517
   Treuer T, 2010, EUR PSYCHIAT, V25, P328, DOI 10.1016/j.eurpsy.2009.11.012
   Uher R, 2013, PSYCHOL MED, V43, P789, DOI 10.1017/S0033291712001523
   van Buuren S, 2011, J STAT SOFTW, V45, P1
   Wilson ST, 2007, J CLIN PSYCHIAT, V68, P1533, DOI 10.4088/JCP.v68n1010
   Wittchen H.U., 1997, SKID STRUKTURIERTES
   World Health Organization, 2020, GLOB REP EP BURD SEP
   YOUNG RC, 1978, BRIT J PSYCHIAT, V133, P429, DOI 10.1192/bjp.133.5.429
NR 50
TC 8
Z9 10
U1 0
U2 2
PU SAGE PUBLICATIONS LTD
PI LONDON
PA 1 OLIVERS YARD, 55 CITY ROAD, LONDON EC1Y 1SP, ENGLAND
SN 0004-8674
EI 1440-1614
J9 AUST NZ J PSYCHIAT
JI Aust. N. Z. J. Psych.
PD SEP
PY 2018
VL 52
IS 9
BP 876
EP 886
DI 10.1177/0004867418783062
PG 11
WC Psychiatry
WE Science Citation Index Expanded (SCI-EXPANDED); Social Science Citation Index (SSCI)
SC Psychiatry
GA GS1ZG
UT WOS:000443337600010
PM 29969910
DA 2022-11-22
ER

PT J
AU Bernstein, HG
   Dobrowolny, H
   Schott, BH
   Gorny, X
   Becker, V
   Steiner, J
   Seidenbecher, CI
   Bogerts, B
AF Bernstein, Hans-Gert
   Dobrowolny, Henrik
   Schott, Bjoern H.
   Gorny, Xenia
   Becker, Veronika
   Steiner, Johann
   Seidenbecher, Constanze I.
   Bogerts, Bernhard
TI Increased density of AKAP5-expressing neurons in the anterior cingulate
   cortex of subjects with bipolar disorder
SO JOURNAL OF PSYCHIATRIC RESEARCH
LA English
DT Article
DE A kinase anchor protein (AKAP) 5/79; Bipolar disorder; Prefrontal
   cortex; Immunohistochemistry; Stereology
ID AKAP SIGNALING COMPLEXES; COPY NUMBER VARIATION; GENOME-WIDE SCAN;
   PREFRONTAL CORTEX; REDUCED NUMBER; SCHIZOPHRENIA; EXPRESSION; RECEPTOR;
   LINKAGE; PATHWAY
AB Brain anatomical abnormalities as well as cognitive and emotional processing deficits have been reported for the prefrontal cortex in bipolar disorder, which are in part attributable to cellular and laminar abnormalities in postsynaptic protein expression. A kinase anchoring protein (AKAP) 5/79 plays a key role in postsynaptic signalling of excitatory synapses. We aimed to reveal if the cellular expression of AKAP5/79 protein is altered in the anterior cingulate cortex and the dorsolateral prefrontal cortex in bipolar disorder. Ten subjects with bipolar disorder and ten control cases were investigated by use of immunohistochemical and morphometric techniques. Compared with controls in subjects with bipolar disorder, the numerical density of AKAP5-expressing neurons was significantly increased in the left (p = 0.002) and right (p = 0.008) anterior cingulate cortex. Layer-specific counting revealed that left side layers II (p = 0.000) III (p = 0.001) and V (p = 0.005) as well as right side layers III (p = 0.007), IV (p = 0.007) and V (p = 0.004) had significantly increased AKAP5-positive cell densities in bipolar disorder. In contrast, no statistically significant differences were found for the dorsolateral prefrontal cortex. However, we observed a more intense intraneuronal immunostaining in both prefrontal areas in bipolar disorder patients. Elevated cell numbers and increased intracellular expression of AKAP, together with the altered expression patterns of most intracellular interaction partners of this protein in bipolar disorder as known from the literature, might point to disease-related abnormalities of the AKAP-associated signalosome in prefrontal cortex neurons. (C) 2013 Elsevier Ltd. All rights reserved.
C1 [Bernstein, Hans-Gert; Dobrowolny, Henrik; Becker, Veronika; Steiner, Johann; Bogerts, Bernhard] Univ Magdeburg, Dept Psychiat, D-39120 Magdeburg, Germany.
   [Schott, Bjoern H.; Gorny, Xenia; Seidenbecher, Constanze I.] Leibniz Inst Neurobiol, Magdeburg, Germany.
RP Bernstein, HG (corresponding author), Univ Magdeburg, Dept Psychiat, Leipziger Str 44, D-39120 Magdeburg, Germany.
EM Hans-Gert.Bernstein@med.ovgu.de
RI Schott, Björn H/U-5626-2017
OI Schott, Björn H/0000-0002-8237-4481; Seidenbecher,
   Constanze/0000-0002-7433-2716; Steiner, Johann/0000-0002-2611-2268
FU University of Magdeburg
FX This work was financed by the University of Magdeburg.
CR [Anonymous], 1984, DECLARATION HELSINKI
   [Anonymous], 1987, DSM 3 REVISEDDIAGNOS
   Bernstein HG, 2007, SCHIZOPHR RES, V96, P246, DOI 10.1016/j.schres.2007.05.038
   Bernstein HG, 2009, J PSYCHIATR RES, V43, P1095, DOI 10.1016/j.jpsychires.2009.03.006
   Bernstein HG, 1999, J NEUROCYTOL, V28, P655, DOI 10.1023/A:1007056731551
   Bernstein HG, 1998, NEUROSCIENCE, V83, P867, DOI 10.1016/S0306-4522(97)00461-2
   Bielau H, 2005, EUR ARCH PSY CLIN N, V255, P401, DOI 10.1007/s00406-005-0581-y
   Bora E, 2010, BIOL PSYCHIAT, V67, P1097, DOI 10.1016/j.biopsych.2010.01.020
   Cassidy F, 2007, AM J MED GENET B, V144B, P791, DOI 10.1002/ajmg.b.30524
   Chang A, 2003, J NEUROCHEM, V84, P781, DOI 10.1046/j.1471-4159.2003.01605.x
   Chiesa A, 2012, INT J PSYCHIAT CLIN, V16, P18, DOI 10.3109/13651501.2011.617459
   Clinton SM, 2004, NEUROPSYCHOPHARMACOL, V29, P1353, DOI 10.1038/sj.npp.1300451
   Colledge M, 2000, NEURON, V27, P107, DOI 10.1016/S0896-6273(00)00013-1
   Craddock N, 2005, J MED GENET, V42, P193, DOI 10.1136/jmg.2005.030718
   Dell'Acqua ML, 2006, EUR J CELL BIOL, V85, P627, DOI 10.1016/j.ejcb.2006.01.010
   Dell'Osso B, 2011, CNS NEUROSCI THER, V17, P723, DOI 10.1111/j.1755-5949.2010.00217.x
   Eastwood SL, 2010, BIOL PSYCHIAT, V67, P1010, DOI 10.1016/j.biopsych.2009.12.004
   Emamghoreishi M, 2000, BIOL PSYCHIAT, V48, P665, DOI 10.1016/S0006-3223(00)00884-2
   Fountoulakis KN, 2012, CURR PHARM DESIGN, V18, P1605, DOI 10.2174/138161212799958585
   Fraser IDC, 2000, CURR BIOL, V10, P409, DOI 10.1016/S0960-9822(00)00419-X
   Gamo NJ, 2011, BEHAV NEUROSCI, V125, P282, DOI 10.1037/a0023165
   Gardner LA, 2007, J BIOL CHEM, V282, P5085, DOI 10.1074/jbc.M608871200
   Gigante AD, 2012, BIPOLAR DISORD, V14, P478, DOI 10.1111/j.1399-5618.2012.01033.x
   Gorny X, 2012, J NEUROCHEM, V122, P714, DOI 10.1111/j.1471-4159.2012.07828.x
   Grozeva D, 2010, ARCH GEN PSYCHIAT, V67, P318, DOI 10.1001/archgenpsychiatry.2010.25
   Hahn C G, 1999, Bipolar Disord, V1, P81, DOI 10.1034/j.1399-5618.1999.010204.x
   Karege F, 2004, NEUROPSYCHOPHARMACOL, V29, P805, DOI 10.1038/sj.npp.1300384
   Kato T, 2007, PSYCHIAT CLIN NEUROS, V61, P3, DOI 10.1111/j.1440-1819.2007.01604.x
   Kealey C, 2005, AM J MED GENET B, V136B, P75, DOI 10.1002/ajmg.b.30192
   Kerner B, 2007, AM J MED GENET B, V144B, P74, DOI 10.1002/ajmg.b.30402
   Kim HK, 2012, EXPERT REV NEUROTHER, V12, P849, DOI [10.1586/ern.12.64, 10.1586/ERN.12.64]
   Lee KW, 2012, NEUROSCI BIOBEHAV R, V36, P556, DOI 10.1016/j.neubiorev.2011.09.001
   Liu J, 2003, MOL PSYCHIATR, V8, P333, DOI 10.1038/sj.mp.4001254
   Maddock Richard J, 2012, Curr Top Behav Neurosci, V11, P199
   Mangiavacchi S, 2004, J NEUROCHEM, V88, P1261, DOI 10.1046/j.1471-4159.2003.02248.x
   Mathieu F, 2008, BEHAV BRAIN FUNCT, V4, DOI 10.1186/1744-9081-4-2
   McInnis MG, 2003, MOL PSYCHIATR, V8, P288, DOI 10.1038/sj.mp.4001277
   Nakatani N, 2006, HUM MOL GENET, V15, P1949, DOI 10.1093/hmg/ddl118
   Novak G, 2006, SYNAPSE, V59, P61, DOI 10.1002/syn.20211
   Perez J, 2002, MOL PSYCHIATR, V7, P208, DOI 10.1038/sj.mp.4000969
   Prata DP, 2006, PSYCHIAT GENET, V16, P229, DOI 10.1097/01.ypg.0000242190.43773.ce
   Purcell SM, 2009, NATURE, V460, P748, DOI 10.1038/nature08185
   Rankovic V, 2011, PLOS ONE, V6, DOI 10.1371/journal.pone.0027474
   Richter S, 2011, FRONT HUM NEUROSCI, V5, DOI 10.3389/fnhum.2011.00175
   Robertson HR, 2009, J NEUROSCI, V29, P7929, DOI 10.1523/JNEUROSCI.6093-08.2009
   Sanderson JL, 2011, NEUROSCIENTIST, V17, P321, DOI 10.1177/1073858410384740
   Sandoz G, 2006, EMBO J, V25, P5864, DOI 10.1038/sj.emboj.7601437
   Savitz JB, 2013, NEUROBIOL DIS, V52, P49, DOI 10.1016/j.nbd.2012.06.001
   Scott JD, 2003, BIOCHEM SOC T, V31, P87, DOI 10.1042/bst0310087
   Segurado R, 2003, AM J HUM GENET, V73, P49, DOI 10.1086/376547
   Selemon LD, 2003, ARCH GEN PSYCHIAT, V60, P69, DOI 10.1001/archpsyc.60.1.69
   Spiechowicz M, 2006, NEUROCHEM INT, V49, P487, DOI 10.1016/j.neuint.2006.03.009
   SPITZER RL, 1978, SCHIZOPHRENIA BULL, V4, P489, DOI 10.1093/schbul/4.4.489
   Surget A, 2009, NEUROPSYCHOPHARMACOL, V34, P1363, DOI 10.1038/npp.2008.76
   Sutrala SR, 2007, SCHIZOPHR RES, V96, P93, DOI 10.1016/j.schres.2007.07.029
   Swayze RD, 2004, NEUROPHARMACOLOGY, V47, P764, DOI 10.1016/j.neuropharm.2004.07.014
   Ting JT, 2012, ANNU REV NEUROSCI, V35, P49, DOI 10.1146/annurev-neuro-062111-150442
   Tsai SJ, 2008, MED HYPOTHESES, V70, P548, DOI 10.1016/j.mehy.2007.06.030
   Ulfig N, 2001, CELLS TISSUES ORGANS, V168, P319, DOI 10.1159/000047848
   Van Rheenen TE, 2013, COGN NEUROPSYCHIATRY, V18, P168, DOI 10.1080/13546805.2012.690938
   Wang HY, 1999, J PSYCHIATR RES, V33, P171, DOI 10.1016/S0022-3956(98)90057-7
   Wilson GM, 2006, HUM MOL GENET, V15, P743, DOI 10.1093/hmg/ddi489
   Wong W, 2004, NAT REV MOL CELL BIO, V5, P959, DOI 10.1038/nrm1527
   Zhao J, 2012, J AFFECT DISORDERS, V138, P494, DOI 10.1016/j.jad.2012.01.013
NR 64
TC 8
Z9 8
U1 0
U2 8
PU PERGAMON-ELSEVIER SCIENCE LTD
PI OXFORD
PA THE BOULEVARD, LANGFORD LANE, KIDLINGTON, OXFORD OX5 1GB, ENGLAND
SN 0022-3956
EI 1879-1379
J9 J PSYCHIATR RES
JI J. Psychiatr. Res.
PD JUN
PY 2013
VL 47
IS 6
BP 699
EP 705
DI 10.1016/j.jpsychires.2012.12.020
PG 7
WC Psychiatry
WE Science Citation Index Expanded (SCI-EXPANDED); Social Science Citation Index (SSCI)
SC Psychiatry
GA 135ZH
UT WOS:000318328700001
PM 23462372
DA 2022-11-22
ER

PT J
AU Meier, S
   Strohmaier, J
   Breuer, R
   Mattheisen, M
   Degenhardt, F
   Muhleisen, TW
   Schulze, TG
   Nothen, MM
   Cichon, S
   Rietschel, M
   Wust, S
AF Meier, Sandra
   Strohmaier, Jana
   Breuer, Rene
   Mattheisen, Manuel
   Degenhardt, Franziska
   Muehleisen, Thomas W.
   Schulze, Thomas G.
   Noethen, Markus M.
   Cichon, Sven
   Rietschel, Marcella
   Wuest, Stefan
TI Neuregulin 3 is associated with attention deficits in schizophrenia and
   bipolar disorder
SO INTERNATIONAL JOURNAL OF NEUROPSYCHOPHARMACOLOGY
LA English
DT Article
DE Attention; bipolar disorder; cognition; neuregulin 3; psychotic
   symptoms; schizophrenia
ID SUSCEPTIBILITY GENE; NORMATIVE DATA; POPULATION; FAMILIES; LINKAGE;
   PERFORMANCE; CHILDREN; SUBTYPE; TRAIL; SCAN
AB Linkage and fine mapping studies have established that the neuregulin 3 gene (NRG3) is a susceptibility locus for schizophrenia. Association studies of this disorder have implicated NRG3 variants in both psychotic symptoms and attention performance. Psychotic symptoms and cognitive deficits are also frequent features of bipolar disorder. The aims of the present study were to extend analysis of the association between NRG3 and psychotic symptoms and attention in schizophrenia and to determine whether these associations also apply to bipolar disorder. A total of 358 patients with schizophrenia and 111 patients with bipolar disorder were included. Psychotic symptoms were evaluated using the Operational Criteria Checklist for Psychotic Illness (OPCRIT) and attention performance was assessed using the Trail Making Test (TMT). Symptoms and performance scores were then tested for association with the NRG3 variant rs6584400. A significant association was found between the number of rs6584400 minor alleles and the total OPCRIT score for psychotic symptoms in patients with schizophrenia. Moreover, in both schizophrenia and bipolar disorder patients, minor allele carriers of rs6584400 outperformed homozygous major allele carriers in the TMT. The results suggest that rs6584400 is associated with psychotic symptoms and attention performance in schizophrenia. The finding of a significant association between rs6584400 and attention performance in bipolar disorder supports the hypothesis that this NRG3 variant confers genetic susceptibility to cognitive deficits in both schizophrenia and bipolar disorder.
C1 [Meier, Sandra; Strohmaier, Jana; Breuer, Rene; Schulze, Thomas G.; Rietschel, Marcella; Wuest, Stefan] Heidelberg Univ, Cent Inst Mental Hlth, Dept Genet Epidemiol Psychiat, iPSYCH, J5, D-68159 Mannheim, Germany.
   [Mattheisen, Manuel; Degenhardt, Franziska; Muehleisen, Thomas W.; Noethen, Markus M.; Cichon, Sven] Univ Bonn, Life & Brain Ctr, Dept Genom, Bonn, Germany.
   [Mattheisen, Manuel; Cichon, Sven] Univ Bonn, Inst Genom Math, Bonn, Germany.
   [Mattheisen, Manuel] Harvard Univ, Sch Publ Hlth, Dept Biostat, Boston, MA 02115 USA.
   [Degenhardt, Franziska; Muehleisen, Thomas W.; Noethen, Markus M.] Univ Bonn, Inst Human Genet, Bonn, Germany.
   [Schulze, Thomas G.] Univ Gottingen, Univ Med Ctr, Dept Psychiat & Psychotherapy, D-37073 Gottingen, Germany.
   [Cichon, Sven] Res Ctr Juelich, Inst Neurosci & Med INM 1, Julich, Germany.
   [Rietschel, Marcella] Univ Bonn, Dept Psychiat, Bonn, Germany.
RP Wust, S (corresponding author), Heidelberg Univ, Cent Inst Mental Hlth, Dept Genet Epidemiol Psychiat, iPSYCH, J5, D-68159 Mannheim, Germany.
EM stefan.wuest@zi-mannheim.de
RI Degenhardt, Franziska/H-4169-2017; Schulze, Thomas G/H-2157-2013; Meier,
   Sandra/AAB-1242-2021; Cichon, Sven/H-8803-2013; Mattheisen,
   Manuel/S-3725-2019; Mattheisen, Manuel/B-4949-2012; Cichon,
   Sven/B-9618-2014
OI Cichon, Sven/0000-0002-9475-086X; Mattheisen,
   Manuel/0000-0002-8442-493X; Mattheisen, Manuel/0000-0002-8442-493X;
   Cichon, Sven/0000-0002-9475-086X; Wust, Stefan/0000-0002-2315-8949;
   Nothen, Markus/0000-0002-8770-2464
FU German Federal Ministry of Education and Research (BMBF) within the
   context of the National Genome Research Network plus (NGFNplus);
   MooDS-Net [01GS08144, 01GS08147]; European Union [HEALTH-F4-2009-
   242257]; Alfried Krupp von Bohlen und Halbach-Stiftung; German Research
   Foundation [GRK 793]
FX We are grateful to all of the patients who contributed to this study. We
   also thank the probands from the community-based cohorts of PopGen, KORA
   and the Heinz Nixdorf Recall (HNR) study. This study was supported by
   the German Federal Ministry of Education and Research (BMBF) within the
   context of the National Genome Research Network plus (NGFNplus) and the
   MooDS-Net (grant 01GS08144 to S.C. and M.M.N.; grant 01GS08147 to M.
   R.). M.R. was also supported by the 7th framework programme of the
   European Union (ADAMS project, HEALTH-F4-2009- 242257). M.M.N. also
   received support from the Alfried Krupp von Bohlen und Halbach-Stiftung.
   J.S. was supported by the German Research Foundation (GRK 793).
CR American Psychiatric Association (APA), 1994, DIAGN STAT MAN MENT
   Andreasen NC, 2000, BRAIN RES REV, V31, P106, DOI 10.1016/S0165-0173(99)00027-2
   Asarnow RF, 2002, ARCH GEN PSYCHIAT, V59, P1053, DOI 10.1001/archpsyc.59.11.1053
   Benzel I, 2007, BEHAV BRAIN FUNCT, V3, DOI 10.1186/1744-9081-3-31
   Bowie CR, 2008, BIOL PSYCHIAT, V63, P505, DOI 10.1016/j.biopsych.2007.05.022
   Cardno AG, 2000, AM J MED GENET, V97, P12, DOI 10.1002/(SICI)1096-8628(200021)97:1<12::AID-AJMG3>3.0.CO;2-U
   Cardno AG, 2002, SCHIZOPHRENIA BULL, V28, P393, DOI 10.1093/oxfordjournals.schbul.a006948
   Carteron C, 2006, J CELL SCI, V119, P898, DOI 10.1242/jcs.02799
   Chen PL, 2009, AM J HUM GENET, V84, P21, DOI 10.1016/j.ajhg.2008.12.005
   Cichon S, 2011, AM J HUM GENET, V88, P372, DOI 10.1016/j.ajhg.2011.03.001
   Craddock N, 2006, SCHIZOPHRENIA BULL, V32, P9, DOI 10.1093/schbul/sbj033
   Fallgatter AJ, 2000, SCHIZOPHRENIA BULL, V26, P913, DOI 10.1093/oxfordjournals.schbul.a033505
   Fallin MD, 2003, AM J HUM GENET, V73, P601, DOI 10.1086/378158
   Faraone SV, 2006, AM J PSYCHIAT, V163, P1760, DOI 10.1176/appi.ajp.163.10.1760
   First MB, 1998, STRUCTURED CLIN INTE
   FOLSTEIN MF, 1975, J PSYCHIAT RES, V12, P189, DOI 10.1016/0022-3956(75)90026-6
   Frostl H, 2005, NEUROBIOLOGIE PSYCHI
   Georgieva L, 2008, BIOL PSYCHIAT, V64, P419, DOI 10.1016/j.biopsych.2008.03.025
   Hallmayer JF, 2005, AM J HUM GENET, V77, P468, DOI 10.1086/432816
   Heaton RK, 2001, ARCH GEN PSYCHIAT, V58, P24, DOI 10.1001/archpsyc.58.1.24
   Jablensky A, 2006, MOL PSYCHIATR, V11, P815, DOI 10.1038/sj.mp.4001857
   Kao WT, 2010, P NATL ACAD SCI USA, V107, P15619, DOI 10.1073/pnas.1005410107
   Lee T, 2012, BEHAV GENET, V42, P96, DOI 10.1007/s10519-011-9474-1
   Lichtenstein P, 2009, LANCET, V373, P234, DOI 10.1016/S0140-6736(09)60072-6
   MCGUFFIN P, 1991, ARCH GEN PSYCHIAT, V48, P764
   McGuffin P, 2003, ARCH GEN PSYCHIAT, V60, P497, DOI 10.1001/archpsyc.60.5.497
   Quinones RM, 2009, EUR ARCH PSY CLIN N, V259, P475, DOI 10.1007/s00406-009-0012-6
   Morar B, 2011, MOL PSYCHIATR, V16, P860, DOI 10.1038/mp.2010.70
   Munafo MR, 2006, MOL PSYCHIATR, V11, P539, DOI 10.1038/sj.mp.4001817
   Nakamura M, 2008, BRAIN, V131, P180, DOI 10.1093/brain/awm265
   NUECHTERLEIN KH, 1983, J ABNORM PSYCHOL, V92, P4, DOI 10.1037/0021-843X.92.1.4
   Perianez JA, 2007, ARCH CLIN NEUROPSYCH, V22, P433, DOI 10.1016/j.acn.2007.01.022
   Purcell SM, 2009, NATURE, V460, P748, DOI 10.1038/nature08185
   Rietschel M, 2012, MOL PSYCHIATR, V17, P906, DOI 10.1038/mp.2011.80
   Schretlen DJ, 2007, BIOL PSYCHIAT, V62, P179, DOI 10.1016/j.biopsych.2006.09.025
   Stefanis NC, 2007, BIOL PSYCHIAT, V62, P784, DOI 10.1016/j.biopsych.2006.11.015
   Swan GE, 2002, J GERONTOL B-PSYCHOL, V57, pP133, DOI 10.1093/geronb/57.2.P133
   Tombaugh TN, 2004, ARCH CLIN NEUROPSYCH, V19, P203, DOI 10.1016/S0887-6177(03)00039-8
   Van Snellenberg JX, 2009, ARCH GEN PSYCHIAT, V66, P748, DOI 10.1001/archgenpsychiatry.2009.64
   Vernaleken I, 2007, HUM BRAIN MAPP, V28, P931, DOI 10.1002/hbm.20325
   Wang YC, 2008, BIOL PSYCHIAT, V64, P1093, DOI 10.1016/j.biopsych.2008.07.012
   Xu B, 2009, P NATL ACAD SCI USA, V106, P16746, DOI 10.1073/pnas.0908584106
   Zhang DX, 1997, P NATL ACAD SCI USA, V94, P9562, DOI 10.1073/pnas.94.18.9562
NR 43
TC 26
Z9 27
U1 0
U2 11
PU OXFORD UNIV PRESS
PI OXFORD
PA GREAT CLARENDON ST, OXFORD OX2 6DP, ENGLAND
SN 1461-1457
EI 1469-5111
J9 INT J NEUROPSYCHOPH
JI Int. J. Neuropsychopharmacol.
PD APR
PY 2013
VL 16
IS 3
BP 549
EP 556
DI 10.1017/S1461145712000697
PG 8
WC Clinical Neurology; Neurosciences; Pharmacology & Pharmacy; Psychiatry
WE Science Citation Index Expanded (SCI-EXPANDED)
SC Neurosciences & Neurology; Pharmacology & Pharmacy; Psychiatry
GA 098DX
UT WOS:000315527600006
PM 22831755
OA Bronze, Green Published
DA 2022-11-22
ER

PT J
AU Ritter, PS
   Hofler, M
   Wittchen, HU
   Lieb, R
   Bauer, M
   Pfennig, A
   Beesdo-Baum, K
AF Ritter, Philipp S.
   Hoefler, Michael
   Wittchen, Hans-Ulrich
   Lieb, Roselind
   Bauer, Michael
   Pfennig, Andrea
   Beesdo-Baum, Katja
TI Disturbed sleep as risk factor for the subsequent onset of bipolar
   disorder - Data from a 10-year prospective-longitudinal study among
   adolescents and young adults
SO JOURNAL OF PSYCHIATRIC RESEARCH
LA English
DT Article
DE Sleep; Insomnia; Bipolar disorder; Major depression; Early recognition
ID EARLY DEVELOPMENTAL-STAGES; PSYCHOPATHOLOGY; INSOMNIA; MOOD; EDSP;
   INDIVIDUALS; INDEX
AB There is ample data suggesting that individuals with bipolar disorder more frequently suffer from disturbed sleep even when euthymic. Since sleep is a process that is crucial for affective homeostasis, disturbed sleep in healthy individuals may be a risk factor for the subsequent onset of bipolar disorder. Utilizing data from a large cohort of adolescents and young adults, this study tests the hypothesis that disturbed sleep constitutes a risk factor for the later onset of bipolar disorder. A representative community sample of N = 3021 adolescents and young adults (baseline age 14-24) was assessed using the standardized Composite International Diagnostic Interview and followed-up prospectively up to 3 times over up to 10 years. Disturbed sleep at baseline was quantified utilizing the corresponding items from the self-report inventory SCL-90-R. The compound value (insomnia-score) as an ordinal parameter for the severity of sleep disturbances was used to assess associations with the incidence of bipolar disorder among participants free of major mental disorder at baseline (N = 1943) using odds ratios (OR) from logistic regressions. Analyses were adjusted for age, gender, parental mood disorder and lifetime alcohol or cannabis dependence. Poor sleep quality significantly increased the risk for the subsequent development of bipolar disorder (OR = 1.75; p = 0.001). Regarding individual sleep items, trouble falling asleep and early morning awakening were predictive for the subsequent onset of bipolar disorder.
   Disturbed sleep in persons otherwise free of major mental disorders appears to confer an increased risk for the subsequent onset of bipolar disorder. (C) 2015 Elsevier Ltd. All rights reserved.
C1 [Ritter, Philipp S.; Bauer, Michael; Pfennig, Andrea] Tech Univ Dresden, Univ Klinikum Carl Gustav Cams, Klin & Poliklin Psychiat & Psychotherapie, D-01307 Dresden, Germany.
   [Hoefler, Michael; Wittchen, Hans-Ulrich; Beesdo-Baum, Katja] Tech Univ Dresden, Inst Clin Psychol & Psychotherapy, D-01307 Dresden, Germany.
   [Wittchen, Hans-Ulrich; Lieb, Roselind] Max Planck Inst Psychiat, D-80804 Munich, Germany.
   [Lieb, Roselind] Univ Basel, Dept Psychol, Div Clin Psychol & Epidemiol, Basel, Switzerland.
   [Beesdo-Baum, Katja] Tech Univ Dresden, Behav Epidemiol, D-01307 Dresden, Germany.
RP Ritter, PS (corresponding author), Tech Univ Dresden, Univ Klinikum Carl Gustav Cams, Klin & Poliklin Psychiat & Psychotherapie, Fetscherstr 74, D-01307 Dresden, Germany.
EM philipp.ritter@uniklinikum-dresden.de
RI Beesdo-Baum, Katja/A-5793-2012; Wittchen, Hans-Ulrich/A-8507-2014;
   Wittchen, Hans-Ulrich/ABA-8901-2020; ritter, philipp/AAM-2571-2020;
   Hofler, Michael/A-8153-2014
OI Wittchen, Hans-Ulrich/0000-0002-6311-7711; ritter,
   philipp/0000-0003-4286-5830; Hofler, Michael/0000-0001-7646-8265
FU German Federal Ministry of Education and Research [01EB9405/6, 01EB
   9901/6, EB01016200, 01EB0140, 01EB0440]; Deutsche Forschungsgemeinschaft
   [LA1148/1-1, WI2246/1-1, WI 709/7-1, WI 709/8-1]
FX Grants 01EB9405/6, 01EB 9901/6, EB01016200, 01EB0140, and 01EB0440 from
   the German Federal Ministry of Education and Research and grants
   LA1148/1-1, WI2246/1-1, WI 709/7-1, and WI 709/8-1 from the Deutsche
   Forschungsgemeinschaft did not have a role in study design, data
   collection, analysis or interpretation of data.
CR American Psychiatric Association, 2013, DIAGN STAT MAN MENT, V5th ed, DOI [10.1176/appi.books.9780890425596, DOI 10.1176/APPI.BOOKS.9780890425596]
   Baglioni C, 2011, J AFFECT DISORDERS, V135, P10, DOI 10.1016/j.jad.2011.01.011
   Bastien CH, 2001, SLEEP MED, V2, P297, DOI 10.1016/S1389-9457(00)00065-4
   Bauer M, 2006, BIPOLAR DISORD, V8, P160, DOI 10.1111/j.1399-5618.2006.00294.x
   Beesdo-Baum K, 2015, SOC PSYCH PSYCH EPID, V50, P851, DOI 10.1007/s00127-015-1062-x
   Buysse D J, 1989, Psychiatry Res, V28, P193
   Chai XQJ, 2011, NEUROPSYCHOPHARMACOL, V36, P2009, DOI 10.1038/npp.2011.88
   Colombo C, 1999, PSYCHIAT RES, V86, P267, DOI 10.1016/S0165-1781(99)00036-0
   Degenhardt L, 2008, PLOS MED, V5, P1053, DOI 10.1371/journal.pmed.0050141
   Derogatis L.R, 1992, CLIN PSYCHOM RES
   Duffy A, 2007, BIPOLAR DISORD, V9, P828, DOI 10.1111/j.1399-5618.2007.00421.x
   Duffy A, 2014, BRIT J PSYCHIAT, V204, P122, DOI 10.1192/bjp.bp.113.126706
   Duffy A, 2010, J AFFECT DISORDERS, V121, P127, DOI 10.1016/j.jad.2009.05.022
   Egeland JA, 2012, J AFFECT DISORDERS, V142, P186, DOI 10.1016/j.jad.2012.04.023
   Frank E, 2005, ARCH GEN PSYCHIAT, V62, P996, DOI 10.1001/archpsyc.62.9.996
   Geoffroy PA, 2015, ACTA PSYCHIAT SCAND, V131, P89, DOI 10.1111/acps.12367
   Hallam KT, 2009, ACTA NEUROPSYCHIATR, V21, P246, DOI 10.1111/j.1601-5215.2009.00416.x
   Harvey AG, 2011, CLIN PSYCHOL REV, V31, P225, DOI 10.1016/j.cpr.2010.04.003
   Hosteteter AM, 1997, AM J MED GENET, V74, P589
   Jackson A, 2003, J AFFECT DISORDERS, V74, P209, DOI 10.1016/S0165-0327(02)00266-5
   Leopold K, 2012, J AFFECT DISORDERS, V136, P1000, DOI 10.1016/j.jad.2011.06.043
   Lichtenstein P, 2009, LANCET, V373, P234, DOI 10.1016/S0140-6736(09)60072-6
   Lieb R, 2000, EUR ADDICT RES, V6, P170, DOI 10.1159/000052043
   LISH JD, 1994, J AFFECT DISORDERS, V31, P281, DOI 10.1016/0165-0327(94)90104-X
   McClung CA, 2013, BIOL PSYCHIAT, V74, P242, DOI 10.1016/j.biopsych.2013.02.019
   Merikangas KR, 1998, ADDICT BEHAV, V23, P893, DOI 10.1016/S0306-4603(98)00076-8
   Morin CM, 2009, ARCH INTERN MED, V169, P447, DOI 10.1001/archinternmed.2008.610
   Morphy H, 2007, SLEEP, V30, P274
   Ng TH, 2015, SLEEP MED REV, V20, P46, DOI 10.1016/j.smrv.2014.06.006
   Ritter PS, 2011, BIPOLAR DISORD, V13, P227, DOI 10.1111/j.1399-5618.2011.00917.x
   Robillard R, 2013, J AFFECT DISORDERS, V145, P260, DOI 10.1016/j.jad.2012.06.006
   ROYALL RM, 1986, INT STAT REV, V54, P221, DOI 10.2307/1403146
   Rucklidge JJ, 2008, BIPOLAR DISORD, V10, P56, DOI 10.1111/j.1399-5618.2008.00533.x
   Schierenbeck T, 2008, SLEEP MED REV, V12, P381, DOI 10.1016/j.smrv.2007.12.004
   Stoleru S, 1997, J CHILD PSYCHOL PSYC, V38, P831, DOI 10.1111/j.1469-7610.1997.tb01601.x
   Vandekerckhove M, 2010, SLEEP MED REV, V14, P219, DOI 10.1016/j.smrv.2010.01.002
   Walker MP, 2010, SLEEP MED REV, V14, P215, DOI 10.1016/j.smrv.2010.02.003
   Wittchen H-U., 1997, DIA X INTERVIEWS MAN
   Wittchen HU, 1998, EUR ADDICT RES, V4, P18, DOI 10.1159/000018921
   Wittchen HU, 1998, SOC PSYCH PSYCH EPID, V33, P568, DOI 10.1007/s001270050095
   Yoo SS, 2007, CURR BIOL, V17, pR877, DOI 10.1016/j.cub.2007.08.007
NR 41
TC 51
Z9 53
U1 3
U2 29
PU PERGAMON-ELSEVIER SCIENCE LTD
PI OXFORD
PA THE BOULEVARD, LANGFORD LANE, KIDLINGTON, OXFORD OX5 1GB, ENGLAND
SN 0022-3956
EI 1879-1379
J9 J PSYCHIATR RES
JI J. Psychiatr. Res.
PD SEP
PY 2015
VL 68
BP 76
EP 82
DI 10.1016/j.jpsychires.2015.06.005
PG 7
WC Psychiatry
WE Science Citation Index Expanded (SCI-EXPANDED); Social Science Citation Index (SSCI)
SC Psychiatry
GA CP5WM
UT WOS:000359956100013
PM 26228404
DA 2022-11-22
ER

PT J
AU Budde, M
   Schulze, TG
AF Budde, Monika
   Schulze, Thomas G.
TI Neurocognitive Correlates of the Course of Bipolar Disorder
SO HARVARD REVIEW OF PSYCHIATRY
LA English
DT Review
DE attention; bipolar disorder; cognition; executive function;
   longitudinal; memory; processing speed
ID SHORT-TERM COURSE; FOLLOW-UP; COGNITIVE IMPAIRMENT; I DISORDER;
   INTRAINDIVIDUAL VARIABILITY; 1ST-DEGREE RELATIVES; OLDER-ADULTS;
   LITHIUM; PERFORMANCE; SYMPTOMS
AB Significant cognitive dysfunction has been recognized as an important state and trait feature of bipolar disorder. In this article, longitudinal studies comparing cognitive performance in bipolar disorder patients and healthy controls are reviewed. In contrast to cross-sectional reports, current longitudinal research findings do not support a progressive cognitive decline over time. However, a higher within-person instability in cognitive performance was found relative to controls. The need for larger samples remains, as well as for longer and more frequent observations.
C1 [Schulze, Thomas G.] Univ Munich, Inst Psychiat Phen & Genom, D-80336 Munich, Germany.
   Univ Med Ctr Gottingen, Dept Psychiat & Psychotherapy, Sect Psychiat Genet, Gottingen, Germany.
RP Schulze, TG (corresponding author), Univ Munich, Inst Psychiat Phen & Genom, Nussbaumstr 7, D-80336 Munich, Germany.
EM thomas.schulze@med.uni-muenchen.de
FU Deutsche Forschungsgemeinschaft [SCHU 1603/5-1]
FX Supported by Deutsche Forschungsgemeinschaft grant no. SCHU 1603/5-1
   (Dr. Schulze).
CR Arts B, 2008, PSYCHOL MED, V38, P771, DOI 10.1017/S0033291707001675
   Arts B, 2011, ACTA PSYCHIAT SCAND, V123, P190, DOI 10.1111/j.1600-0447.2010.01601.x
   Bora E, 2009, J AFFECT DISORDERS, V113, P1, DOI 10.1016/j.jad.2008.06.009
   Bowie CR, 2013, CAN J PSYCHIAT, V58, P319, DOI 10.1177/070674371305800603
   Burdick KE, 2010, ACTA PSYCHIAT SCAND, V122, P499, DOI 10.1111/j.1600-0447.2010.01590.x
   Burdick KE, 2011, NEUROPSYCHOPHARMACOL, V36, P1587, DOI 10.1038/npp.2011.36
   Chaves OC, 2011, BIPOLAR DISORD, V13, P118, DOI 10.1111/j.1399-5618.2011.00888.x
   de Wall C, 1994, Memory, V2, P149, DOI 10.1080/09658219408258942
   Delaloye C, 2011, INT J GERIATR PSYCH, V26, P1309, DOI 10.1002/gps.2683
   Depp CA, 2012, PSYCHOL MED, V42, P1409, DOI 10.1017/S0033291711002662
   Depp CA, 2008, BIPOLAR DISORD, V10, P684, DOI 10.1111/j.1399-5618.2008.00601.x
   ENGELSMANN F, 1988, J CLIN PSYCHOPHARM, V8, P207
   Fountoulakis KN, 2008, INT J NEUROPSYCHOPH, V11, P269, DOI 10.1017/S1461145707007821
   Gildengers AG, 2009, BIPOLAR DISORD, V11, P744, DOI 10.1111/j.1399-5618.2009.00739.x
   Goodwin GM, 2008, EUR NEUROPSYCHOPHARM, V18, P787, DOI 10.1016/j.euroneuro.2008.07.005
   Jaeger J, 2007, BIPOLAR DISORD, V9, P93, DOI 10.1111/j.1399-5618.2007.00427.x
   MacDonald SWS, 2006, TRENDS NEUROSCI, V29, P474, DOI 10.1016/j.tins.2006.06.011
   Moorhead TWJ, 2007, BIOL PSYCHIAT, V62, P894, DOI 10.1016/j.biopsych.2007.03.005
   Mur M, 2008, J CLIN PSYCHIAT, V69, P712, DOI 10.4088/JCP.v69n0504
   Robinson LJ, 2006, BIPOLAR DISORD, V8, P103, DOI 10.1111/j.1399-5618.2006.00277.x
   Sole B, 2011, PSYCHOL MED, V41, P1791, DOI 10.1017/S0033291711000018
   Tabares-Seisdedos R, 2008, J AFFECT DISORDERS, V109, P286, DOI 10.1016/j.jad.2007.12.234
NR 22
TC 8
Z9 8
U1 0
U2 11
PU LIPPINCOTT WILLIAMS & WILKINS
PI PHILADELPHIA
PA 530 WALNUT ST, PHILADELPHIA, PA 19106-3621 USA
SN 1067-3229
EI 1465-7309
J9 HARVARD REV PSYCHIAT
JI Harv. Rev. Psychiatr.
PD NOV-DEC
PY 2014
VL 22
IS 6
BP 342
EP 347
DI 10.1097/HRP.0000000000000016
PG 6
WC Psychiatry
WE Science Citation Index Expanded (SCI-EXPANDED); Social Science Citation Index (SSCI)
SC Psychiatry
GA AU0MW
UT WOS:000345318100006
PM 25377607
OA Green Published
DA 2022-11-22
ER

PT J
AU Nenadic, I
   Yotter, RA
   Dietzek, M
   Langbein, K
   Sauer, H
   Gaser, C
AF Nenadic, Igor
   Yotter, Rachel A.
   Dietzek, Maren
   Langbein, Kerstin
   Sauer, Heinrich
   Gaser, Christian
TI Cortical complexity in bipolar disorder applying a spherical harmonics
   approach
SO PSYCHIATRY RESEARCH-NEUROIMAGING
LA English
DT Article
DE Bipolar disorder; Cortical complexity; Fractal dimension; Magnetic
   resonance imaging (MRI); Morphometry; Spherical harmonics
ID VOXEL-BASED MORPHOMETRY; CEREBRAL-CORTEX; GENETIC RISK; SCHIZOPHRENIA;
   GYRIFICATION; MATTER; INDIVIDUALS; THICKNESS; PATTERN
AB Recent studies using surface-based morphometry of structural magnetic resonance imaging data have suggested that some changes in bipolar disorder (BP) might be neurodevelopmental in origin. We applied a novel analysis of cortical complexity based on fractal dimensions in high-resolution structural MRI scans of 18 bipolar disorder patients and 26 healthy controls. Our region-of-interest based analysis revealed increases in fractal dimensions (in patients relative to controls) in left lateral orbitofrontal cortex and right precuneus, and decreases in right caudal middle frontal, entorhinal cortex, and right pars orbitalis, and left fusiform and posterior cingulate cortices. While our analysis is preliminary, it suggests that early neurodevelopmental pathologies might contribute to bipolar disorder, possibly through genetic mechanisms.
C1 [Nenadic, Igor; Yotter, Rachel A.; Dietzek, Maren; Langbein, Kerstin; Sauer, Heinrich; Gaser, Christian] Jena Univ Hosp, Dept Psychiat & Psychotherapy, Jena, Germany.
   [Yotter, Rachel A.] Univ Penn, Sect Biomed Image Anal, Philadelphia, PA 19104 USA.
   [Gaser, Christian] Jena Univ Hosp, Dept Neurol, Jena, Germany.
   [Nenadic, Igor] Philipps Univ Marburg, Dept Psychiat & Psychotherapy, Rudolf Bultmann Str 8, D-35037 Marburg, Germany.
   [Nenadic, Igor] Marburg Univ Hosp UKGM, Rudolf Bultmann Str 8, D-35037 Marburg, Germany.
RP Nenadic, I (corresponding author), Philipps Univ Marburg, Dept Psychiat & Psychotherapy, Rudolf Bultmann Str 8, D-35037 Marburg, Germany.; Nenadic, I (corresponding author), Marburg Univ Hosp UKGM, Rudolf Bultmann Str 8, D-35037 Marburg, Germany.
EM nenadic@staff.uni-marburg.de
RI Gaser, Christian/F-5103-2010
OI Gaser, Christian/0000-0002-9940-099X
FU Friedrich-Schiller-University of Jena [DRM 21007087]; EU
   [MRTN-CT-2006-035987]
FX This study was partly supported by Grants of the
   Friedrich-Schiller-University of Jena (Junior Scientist Grant to I.N.:
   DRM 21007087) and the EU (EUTwinsS RTN: MRTN-CT-2006-035987, local PIs:
   I.N., H.S.)
CR ARMSTRONG E, 1995, CEREB CORTEX, V5, P56, DOI 10.1093/cercor/5.1.56
   BULLMORE E, 1994, PSYCHOL MED, V24, P771, DOI 10.1017/S0033291700027926
   Desikan RS, 2006, NEUROIMAGE, V31, P968, DOI 10.1016/j.neuroimage.2006.01.021
   Fischl B, 2012, NEUROIMAGE, V62, P774, DOI 10.1016/j.neuroimage.2012.01.021
   Goodkind M, 2015, JAMA PSYCHIAT, V72, P305, DOI 10.1001/jamapsychiatry.2014.2206
   Hajek T, 2013, BIOL PSYCHIAT, V73, P144, DOI 10.1016/j.biopsych.2012.06.015
   Hanford LC, 2016, PSYCHIAT RES-NEUROIM, V251, P26, DOI 10.1016/j.pscychresns.2016.04.007
   Hanford LC, 2016, BIPOLAR DISORD, V18, P4, DOI 10.1111/bdi.12362
   Hartberg CB, 2011, PROG NEURO-PSYCHOPH, V35, P1122, DOI 10.1016/j.pnpbp.2011.03.014
   Kochunov P, 2010, NEUROIMAGE, V53, P1126, DOI 10.1016/j.neuroimage.2009.12.045
   Liao YL, 2008, IEEE ENG MED BIO, P3933, DOI 10.1109/IEMBS.2008.4650070
   Maggioni E, 2016, EPIDEMIOL PSYCH SCI, V25, P312, DOI 10.1017/S2045796016000275
   Mwangi Benson, 2016, Biol Psychiatry Cogn Neurosci Neuroimaging, V1, P186
   Nenadic I, 2015, J AFFECT DISORDERS, V185, P104, DOI 10.1016/j.jad.2015.06.014
   Nenadic I, 2014, HUM BRAIN MAPP, V35, P1691, DOI 10.1002/hbm.22283
   Nery FG, 2013, AUST NZ J PSYCHIAT, V47, P1124, DOI 10.1177/0004867413496482
   Otten M, 2015, J AFFECT DISORDERS, V174, P113, DOI 10.1016/j.jad.2014.11.001
   Phillips ML, 2014, AM J PSYCHIAT, V171, P829, DOI 10.1176/appi.ajp.2014.13081008
   Price JL, 2012, TRENDS COGN SCI, V16, P61, DOI 10.1016/j.tics.2011.12.011
   Redlich R, 2014, JAMA PSYCHIAT, V71, P1222, DOI 10.1001/jamapsychiatry.2014.1100
   Sandu AL, 2014, BEHAV BRAIN FUNCT, V10, DOI 10.1186/1744-9081-10-44
   Saricicek A, 2015, J AFFECT DISORDERS, V186, P110, DOI 10.1016/j.jad.2015.06.055
   Selvaraj S, 2012, BIPOLAR DISORD, V14, P135, DOI 10.1111/j.1399-5618.2012.01000.x
   Sugranyes G, 2017, J AM ACAD CHILD PSY, V56, P79, DOI 10.1016/j.jaac.2016.09.516
   Wessa M, 2014, RESTOR NEUROL NEUROS, V32, P51, DOI 10.3233/RNN-139007
   Wise T., 2016, MOL PSYCHIAT
   Xu G, 2010, J BIOMECH ENG-T ASME, V132, DOI 10.1115/1.4001683
   Yotter RA, 2011, NEUROIMAGE, V56, P961, DOI 10.1016/j.neuroimage.2011.02.007
   ZILLES K, 1988, ANAT EMBRYOL, V179, P173, DOI 10.1007/BF00304699
NR 29
TC 16
Z9 16
U1 0
U2 15
PU ELSEVIER IRELAND LTD
PI CLARE
PA ELSEVIER HOUSE, BROOKVALE PLAZA, EAST PARK SHANNON, CO, CLARE, 00000,
   IRELAND
SN 0925-4927
EI 1872-7506
J9 PSYCHIAT RES-NEUROIM
JI Psychiatry Res. Neuroimaging
PD MAY 30
PY 2017
VL 263
BP 44
EP 47
DI 10.1016/j.pscychresns.2017.02.007
PG 4
WC Clinical Neurology; Neuroimaging; Psychiatry
WE Science Citation Index Expanded (SCI-EXPANDED)
SC Neurosciences & Neurology; Psychiatry
GA EV6KK
UT WOS:000401878100006
PM 28324693
DA 2022-11-22
ER

PT J
AU Kohler, S
   Friedel, E
   Stamm, T
AF Koehler, Stephan
   Friedel, Eva
   Stamm, Thomas
TI Rapid Cycling in Bipolar Disorders: Symptoms, Background and Treatment
   Recommendations
SO FORTSCHRITTE DER NEUROLOGIE PSYCHIATRIE
LA German
DT Article
DE rapid cycling; symptoms; background; treatment recommendations
ID TREATMENT ENHANCEMENT PROGRAM; BORDERLINE PERSONALITY-DISORDER;
   RANDOMIZED CLINICAL-TRIAL; PLACEBO-CONTROLLED TRIAL; I MANIC PATIENTS;
   DOUBLE-BLIND; LONG-TERM; STEP-BD; RISK-FACTORS; QUETIAPINE MONOTHERAPY
AB Rapid cycling bipolar disorder is encountered frequently in clinical practice with a lifetime prevalence of up to 31 %. Besides its association with greater illness severity, increased suicide and comorbidity rates, rapid cycling bipolar disorder has been closely associated with a longer and more complicated course of disease and inadequate treatment response compared to non-rapid cycling bipolar disorder. However rapid cycling does not serve as a stable characteristic of bipolar disorder, though its prevalence increases with illness duration. Female gender, hypothyreoidism and antidepressant medications have been suggested as correlates of rapid cycling bipolar disorder; however, the interaction amongst these factors make an interpretation of their causal relations difficult. Only very few data are available from randomized clinical trials that investigated the therapeutic options of rapid cycling bipolar disorder. Based on these trials, the therapeutic outcome of lithium is similar to that of the class of anticonvulsants. Positive treatment outcome reported for atypical neuroleptics is often based on pharmaceutical company-financed, placebo-controlled RCTS. Altogether independent prospective RCTs and head-to-head comparisons are lacking that can provide sufficient information on treatment response. In addition, the role of antidepressant treatment in the course and phase acceleration of bipolar disorder remains insufficiently understood. However, in the light of present empirical evidence, the use of antidepressant medication in the treatment of rapid cycling bipolar disorder has to be looked at highly critically.
C1 [Koehler, Stephan; Friedel, Eva; Stamm, Thomas] Charite, Klin Psychiat & Psychotherapie, Charitepl 1, D-10117 Berlin, Germany.
RP Kohler, S (corresponding author), Charite, Klin Psychiat & Psychotherapie, Charitepl 1, D-10117 Berlin, Germany.
EM stephan.koehler@charite.de
OI Friedel, Eva/0000-0001-8859-4234
CR American Psychiatric Association (APA), 2013, DIAGN STAT MAN MENT
   Amsterdam JD, 2009, J AFFECT DISORDERS, V112, P219, DOI 10.1016/j.jad.2008.03.029
   [Anonymous], 2000, DIAGN STAT MAN MENT
   Antypa N, 2014, J AFFECT DISORDERS, V156, P178, DOI 10.1016/j.jad.2013.12.013
   Azorin JM, 2015, J AFFECT DISORDERS, V182, P57, DOI 10.1016/j.jad.2015.04.037
   Azorin JM, 2008, CNS SPECTRUMS, V13, P780, DOI 10.1017/S1092852900013900
   Baldessarini RJ, 2003, J CLIN PSYCHOPHARM, V23, P370, DOI 10.1097/01.jcp.0000085410.08426.9a
   Baldessarini RJ, 2000, J AFFECT DISORDERS, V61, P13, DOI 10.1016/S0165-0327(99)00196-2
   BARTALENA L, 1990, PSYCHIAT RES, V34, P13, DOI 10.1016/0165-1781(90)90054-9
   Baryshnikov I, 2015, EUR PSYCHIAT, V30, P914, DOI 10.1016/j.eurpsy.2015.08.002
   Bauer M, 2008, BIPOLAR DISORD, V10, P153, DOI 10.1111/j.1399-5618.2007.00560.x
   Bauer MS, 2006, J CLIN PSYCHIAT, V67, P48, DOI 10.4088/JCP.v67n0108
   BAUER MS, 1994, AM J PSYCHIAT, V151, P506
   Bleuler E., 2014, DEMENTIA PRAECOX ODE
   Bocchetta A, 2016, INT J BIPOLAR DISORD, V4, P1, DOI 10.1186/s40345-016-0046-4
   Calabrese JR, 2005, AM J PSYCHIAT, V162, P2152, DOI 10.1176/appi.ajp.162.11.2152
   Calabrese JR, 2005, EUR PSYCHIAT, V20, P92, DOI 10.1016/j.eurpsy.2004.12.003
   Calabrese JR, 2001, J AFFECT DISORDERS, V67, P241, DOI 10.1016/S0165-0327(98)00161-X
   Calabrese JR, 2000, J CLIN PSYCHIAT, V61, P841, DOI 10.4088/JCP.v61n1106
   Carvalho AF, 2014, J CLIN PSYCHIAT, V75, pE578, DOI 10.4088/JCP.13r08905
   Castilla-Puentes R, 2013, J NERV MENT DIS, V201, P1060, DOI 10.1097/NMD.0000000000000052
   Coryell W, 2003, ARCH GEN PSYCHIAT, V60, P914, DOI 10.1001/archpsyc.60.9.914
   Coryell W, 2005, CNS DRUGS, V19, P557, DOI 10.2165/00023210-200519070-00001
   COWDRY RW, 1983, ARCH GEN PSYCHIAT, V40, P414
   Cruz N, 2008, J PSYCHIATR RES, V42, P1068, DOI 10.1016/j.jpsychires.2007.12.004
   Denicoff KD, 1997, J CLIN PSYCHIAT, V58, P470, DOI 10.4088/JCP.v58n1102
   Dittmann S, 2002, NEUROPSYCHOBIOLOGY, V46, P2, DOI 10.1159/000068018
   DUNNER DL, 1974, ARCH GEN PSYCHIAT, V30, P229
   El-Mallakh RS, 2015, J AFFECT DISORDERS, V184, P318, DOI 10.1016/j.jad.2015.04.054
   Erol A, 2015, BIPOLAR DISORD, V17, P670, DOI 10.1111/bdi.12329
   Etain B, 2013, J CLIN PSYCHIAT, V74, P991, DOI 10.4088/JCP.13m08353
   Findling RL, 2001, BIPOLAR DISORD, V3, P202, DOI 10.1034/j.1399-5618.2001.030405.x
   Fountoulakis KN, 2012, CNS NEUROSCI THER, V18, P193, DOI 10.1111/j.1755-5949.2012.00298.x
   Frias A, 2016, J AFFECT DISORDERS, V202, P210, DOI 10.1016/j.jad.2016.05.048
   Ghaemi SN, 2014, ACTA PSYCHIAT SCAND, V130, P99, DOI 10.1111/acps.12257
   Ghaemi SN, 2010, J CLIN PSYCHIAT, V71, P372, DOI 10.4088/JCP.08m04909gre
   Goldberg JF, 2008, J AFFECT DISORDERS, V105, P305, DOI 10.1016/j.jad.2007.04.023
   Hajek T, 2008, BIPOLAR DISORD, V10, P495, DOI 10.1111/j.1399-5618.2008.00587.x
   Keck PE, 2006, BIOL PSYCHIAT, V60, P1020, DOI 10.1016/j.biopsych.2006.03.056
   Kemp DE, 2012, BIPOLAR DISORD, V14, P780, DOI 10.1111/bdi.12013
   Kemp DE, 2009, J CLIN PSYCHIAT, V70, P113, DOI 10.4088/JCP.07m04022
   Kilzieh N, 1999, PSYCHIAT CLIN N AM, V22, P585, DOI 10.1016/S0193-953X(05)70097-6
   Kohler S, 2015, FORTSCHR NEUROL PSYC, V83, P606, DOI 10.1055/s-0041-109017
   Koukopoulos A, 2003, J AFFECT DISORDERS, V73, P75, DOI 10.1016/S0165-0327(02)00321-X
   Kraepelin E., 1915, PSYCHIAT LEHRBUCH ST, V4th ed
   Kramlinger KG, 1996, BRIT J PSYCHIAT, V168, P314, DOI 10.1192/bjp.168.3.314
   Kruger S, 1996, PHARMACOPSYCHIATRY, V29, P167, DOI 10.1055/s-2007-979566
   Kupka RW, 2005, AM J PSYCHIAT, V162, P1273, DOI 10.1176/appi.ajp.162.7.1273
   Kupka RW, 2003, J CLIN PSYCHIAT, V64, P1483, DOI 10.4088/JCP.v64n1213
   Langosch JM, 2008, J CLIN PSYCHOPHARM, V28, P555, DOI 10.1097/JCP.0b013e318185e75f
   Lee S, 2010, BRIT J PSYCHIAT, V196, P217, DOI 10.1192/bjp.bp.109.067843
   Lorenzo-Luaces L, 2016, ACTA PSYCHIAT SCAND, V133, P459, DOI 10.1111/acps.12557
   Maggini C, 2000, COMPR PSYCHIAT, V41, P77, DOI 10.1016/S0010-440X(00)90136-6
   McElroy SL, 2001, AM J PSYCHIAT, V158, P420, DOI 10.1176/appi.ajp.158.3.420
   Medda P, 2014, J ECT, V30, P275, DOI 10.1097/YCT.0000000000000160
   Minnai GP, 2011, J ECT, V27, P123, DOI 10.1097/YCT.0b013e3181dbf797
   Munkholm K, 2015, BRAIN BEHAV IMMUN, V43, P205, DOI 10.1016/j.bbi.2014.09.021
   Murai T, 2003, BRAIN INJURY, V17, P355, DOI 10.1080/0269905031000070170
   Murray CJL, 1997, LANCET, V349, P1436, DOI 10.1016/S0140-6736(96)07495-8
   Muzina DJ, 2008, INT J CLIN PRACT, V62, P679, DOI 10.1111/j.1742-1241.2008.01735.x
   Muzina DJ, 2011, J CLIN PSYCHIAT, V72, P813, DOI 10.4088/JCP.09m05570gre
   NICE, 2006, BIP DIS MAN BIP DIS
   Papadimitriou GN, 2007, J AFFECT DISORDERS, V98, P1, DOI 10.1016/j.jad.2006.05.036
   Parker G, 2006, J AFFECT DISORDERS, V92, P205, DOI 10.1016/j.jad.2006.01.024
   Perugi G, 2000, COMPR PSYCHIAT, V41, P13, DOI 10.1016/S0010-440X(00)90125-1
   Pfennig A, 2013, DTSCH ARZTEBL INT, V110, P92, DOI 10.3238/arztebl.2013.0092
   Post RM, 2006, BRIT J PSYCHIAT, V189, P124, DOI 10.1192/bjp.bp.105.013045
   Post RM, 2016, COMPR PSYCHIAT, V66, P146, DOI 10.1016/j.comppsych.2016.01.009
   Post RM, 2015, J NEUROPSYCH CLIN N, V27, P304, DOI 10.1176/appi.neuropsych.14080204
   Propper L, 2015, BIPOLAR DISORD, V17, P814, DOI 10.1111/bdi.12346
   Sanger TM, 2003, J AFFECT DISORDERS, V73, P155, DOI 10.1016/S0165-0327(02)00334-8
   Schneck CD, 2004, AM J PSYCHIAT, V161, P1902, DOI 10.1176/appi.ajp.161.10.1902
   Schneck CD, 2008, AM J PSYCHIAT, V165, P370, DOI 10.1176/appi.ajp.2007.05081484
   Scott J, 2015, J AFFECT DISORDERS, V185, P204, DOI 10.1016/j.jad.2015.06.050
   Shi LZ, 2004, CURR MED RES OPIN, V20, P1371, DOI 10.1185/030079904125004493
   Subramanian K, 2016, AUSTRALAS PSYCHIATRY, V24, P376, DOI 10.1177/1039856215592322
   Suppes T, 2005, J AFFECT DISORDERS, V89, P69, DOI 10.1016/j.jad.2005.07.011
   Suppes T, 2008, J AFFECT DISORDERS, V107, P145, DOI 10.1016/j.jad.2007.08.015
   Suppes T, 2014, J AFFECT DISORDERS, V168, P485, DOI 10.1016/j.jad.2014.07.007
   Suppes T, 2008, J AFFECT DISORDERS, V111, P334, DOI 10.1016/j.jad.2008.02.004
   Tondo L, 2003, ACTA PSYCHIAT SCAND, V108, P4, DOI 10.1034/j.1600-0447.2003.00126.x
   Undurraga J, 2012, J CLIN PSYCHIAT, V73, P778, DOI 10.4088/JCP.11m07041
   Valenti M, 2015, BIPOLAR DISORD, V17, P549, DOI 10.1111/bdi.12288
   Vieta E, 2007, BIPOLAR DISORD, V9, P413, DOI 10.1111/j.1399-5618.2007.00479.x
   Vieta E, 2004, J CLIN PSYCHIAT, V65, P1420, DOI 10.4088/JCP.v65n1019
   Vieta E, 2013, INT J NEUROPSYCHOPH, V16, P1719, DOI 10.1017/S1461145713000278
   Walden J, 2000, BIPOLAR DISORD, V2, P336, DOI 10.1034/j.1399-5618.2000.020408.x
   Wang ZW, 2010, PSYCHOPHARMACOL BULL, V43, P5
   WEHR TA, 1988, AM J PSYCHIAT, V145, P179
   WEHR TA, 1979, ARCH GEN PSYCHIAT, V36, P555
   Wilk K, 2010, PSYCHIAT RES, V180, P1, DOI 10.1016/j.psychres.2009.08.011
   Yatham LN, 2003, BIPOLAR DISORD, V5, P85, DOI 10.1034/j.1399-5618.2003.00019.x
   Yildiz A, 2004, J AFFECT DISORDERS, V79, P247, DOI 10.1016/S0165-0327(02)00350-6
   Yildiz A, 2003, J CLIN PSYCHIAT, V64, P814, DOI 10.4088/JCP.v64n0712
NR 94
TC 4
Z9 4
U1 0
U2 9
PU GEORG THIEME VERLAG KG
PI STUTTGART
PA RUDIGERSTR 14, D-70469 STUTTGART, GERMANY
SN 0720-4299
EI 1439-3522
J9 FORTSCHR NEUROL PSYC
JI Forschritte Neurol. Psychiatr.
PD APR
PY 2017
VL 85
IS 4
BP 199
EP 211
DI 10.1055/s-0042-121258
PG 13
WC Clinical Neurology; Psychiatry
WE Science Citation Index Expanded (SCI-EXPANDED)
SC Neurosciences & Neurology; Psychiatry
GA EV7OZ
UT WOS:000401968500017
PM 28437821
DA 2022-11-22
ER

PT J
AU Hubers, A
   Voytovych, H
   Heidegger, T
   Muller-Dahlhaus, F
   Ziemann, U
AF Huebers, Annemarie
   Voytovych, Hanna
   Heidegger, Tonio
   Mueller-Dahlhaus, Florian
   Ziemann, Ulf
TI Acute effects of lithium on excitability of human motor cortex
SO CLINICAL NEUROPHYSIOLOGY
LA English
DT Article
DE Lithium; Transcranial magnetic stimulation; Inverted U-shaped
   dose-response; relationship; Hormesis Motor cortex excitability; Motor
   evoked potential
ID TRANSCRANIAL MAGNETIC STIMULATION; NEONATAL-RAT HIPPOCAMPUS;
   INTRACORTICAL INHIBITION; CORTICAL EXCITABILITY; SYNAPTIC-TRANSMISSION;
   CEREBROSPINAL-FLUID; BIPOLAR DISORDER; HEALTHY-SUBJECTS;
   CEREBRAL-CORTEX; DOSE RESPONSES
AB Objective: Lithium has been widely used to treat bipolar affective disorder for over 60 years. Still, its acute effects in human cerebral cortex are poorly understood. This study aimed at investigating the acute effects of lithium on motor cortex excitability as measured by transcranial magnetic stimulation (TMS).
   Methods: Ten healthy young adults participated in a double-blind placebo-controlled randomized crossover study with four sessions, where a single oral dose of lithium carbonate (450 mg, 900 mg, or 1350 mg) or placebo was tested. Focal TMS of the hand area of left motor cortex was used to test resting and active motor thresholds, motor evoked potential input-output curve (MEP IO-curve), slope of the MEP IO-curve and paired-pulse measures of intracortical inhibition and facilitation before, and two and four hours after drug administration.
   Results: Two hours post drug administration, 450 mg of lithium carbonate increased the slope of the MEP IO-curve while 1350 mg tended to decrease it. Lithium had no effect on motor thresholds, or intracortical inhibition or facilitation.
   Conclusions: The acute effects of lithium on MEP IO-curve, a marker of corticospinal excitability, are consistent with an inverted U-shaped dose-response relationship.
   Significance: Findings are important for our understanding of the therapeutic and toxic effects of lithium on the human central nervous system. (C) 2014 International Federation of Clinical Neurophysiology. Published by Elsevier Ireland Ltd. All rights reserved.
C1 [Huebers, Annemarie; Voytovych, Hanna; Heidegger, Tonio; Mueller-Dahlhaus, Florian; Ziemann, Ulf] Goethe Univ Frankfurt, Dept Neurol, Frankfurt, Germany.
   [Huebers, Annemarie] Univ Ulm, Dept Neurol, D-89069 Ulm, Germany.
   [Mueller-Dahlhaus, Florian; Ziemann, Ulf] Univ Tubingen, Dept Neurol & Stroke, D-72076 Tubingen, Germany.
   [Mueller-Dahlhaus, Florian; Ziemann, Ulf] Univ Tubingen, Hertie Inst Clin Brain Res, D-72076 Tubingen, Germany.
RP Ziemann, U (corresponding author), Univ Tubingen, Dept Neurol & Stroke, Hoppe Seyler Str 3, D-72076 Tubingen, Germany.
EM ulf.ziemann@uni-tuebingen.de
RI Ziemann, Ulf/AAY-9125-2020
CR Antonelli T, 2000, SYNAPSE, V38, P355, DOI 10.1002/1098-2396(20001201)38:3<355::AID-SYN15>3.0.CO;2-E
   Boroojerdi B, 2001, CLIN NEUROPHYSIOL, V112, P931, DOI 10.1016/S1388-2457(01)00523-5
   Calabrese EJ, 2008, CRIT REV TOXICOL, V38, P489, DOI 10.1080/10408440802014238
   Calabrese EJ, 2008, CRIT REV TOXICOL, V38, P543, DOI 10.1080/10408440802014261
   Calabrese EJ, 2010, HUM EXP TOXICOL, V29, P249, DOI 10.1177/0960327109363973
   Chen R, 1997, NEUROLOGY, V49, P881, DOI 10.1212/WNL.49.3.881
   Chenu F, 2006, CURR DRUG TARGETS, V7, P159, DOI 10.2174/138945006775515392
   Chiu CT, 2010, PHARMACOL THERAPEUT, V128, P281, DOI 10.1016/j.pharmthera.2010.07.006
   Colino A, 1998, EUR J NEUROSCI, V10, P2433, DOI 10.1046/j.1460-9568.1998.00255.x
   Di Lazzaro V, 2000, CLIN NEUROPHYSIOL, V111, P794, DOI 10.1016/S1388-2457(99)00314-4
   Di Lazzaro V, 2003, J PHYSIOL-LONDON, V547, P485, DOI 10.1113/jphysiol.2002.030486
   Di Lazzaro V, 2013, FRONT NEURAL CIRCUIT, V7, DOI 10.3389/fncir.2013.00018
   Di Lazzaro V, 2008, BRAIN STIMUL, V1, P345, DOI 10.1016/j.brs.2008.07.004
   DIXON JF, 1994, P NATL ACAD SCI USA, V91, P8358, DOI 10.1073/pnas.91.18.8358
   Geddes JR, 2004, AM J PSYCHIAT, V161, P217, DOI 10.1176/appi.ajp.161.2.217
   Gerdelat-Mas A, 2005, NEUROIMAGE, V27, P314, DOI 10.1016/j.neuroimage.2005.05.009
   Groppa S, 2012, CLIN NEUROPHYSIOL, V123, P858, DOI 10.1016/j.clinph.2012.01.010
   Grueneberger EC, 2009, J PSYCHIATR PRACT, V15, P60, DOI 10.1097/01.pra.0000344921.36157.dc
   Hallett M, 2000, NATURE, V406, P147, DOI 10.1038/35018000
   HAY G, 1982, LANCET, V2, P160
   Ilic TV, 2002, J PHYSIOL-LONDON, V545, P153, DOI 10.1113/jphysiol.2002.030122
   Ilic TV, 2003, NEUROREPORT, V14, P773, DOI 10.1097/01.wnr.0000063251.41814.70
   Ilic TV, 2002, NEUROSCI LETT, V319, P116, DOI 10.1016/S0304-3940(01)02563-0
   Kimiskidis VK, 2006, EXP BRAIN RES, V173, P603, DOI 10.1007/s00221-006-0402-1
   LACAILLE JC, 1992, PROG NEURO-PSYCHOPH, V16, P397, DOI 10.1016/0278-5846(92)90091-R
   LOSADA MEO, 1984, GEN PHARMACOL, V15, P31, DOI 10.1016/0306-3623(84)90076-4
   MACVICAR BA, 1981, NEUROPHARMACOLOGY, V20, P489, DOI 10.1016/0028-3908(81)90183-0
   Malhi GS, 2013, CNS DRUGS, V27, P135, DOI 10.1007/s40263-013-0039-0
   MAVROUDAKIS N, 1994, ELECTROEN CLIN NEURO, V93, P428, DOI 10.1016/0168-5597(94)90149-X
   McDonnell MN, 2006, EXP BRAIN RES, V173, P86, DOI 10.1007/s00221-006-0365-2
   Moller C, 2009, CLIN NEUROPHYSIOL, V120, P1003, DOI 10.1016/j.clinph.2009.03.001
   Muller-Dahlhaus JFM, 2008, J PHYSIOL-LONDON, V586, P495, DOI 10.1113/jphysiol.2007.142059
   Paulus W, 2008, BRAIN STIMUL, V1, P151, DOI 10.1016/j.brs.2008.06.002
   Peurala SH, 2008, CLIN NEUROPHYSIOL, V119, P2291, DOI 10.1016/j.clinph.2008.05.031
   Phiel CJ, 2001, ANNU REV PHARMACOL, V41, P789, DOI 10.1146/annurev.pharmtox.41.1.789
   Plewnia C, 2002, NEUROSCI LETT, V330, P231, DOI 10.1016/S0304-3940(02)00803-0
   Plewnia C, 2001, NEUROSCI LETT, V307, P41, DOI 10.1016/S0304-3940(01)01921-8
   PRETTYMAN R, 1994, BRIT J PSYCHIAT, V164, P123, DOI 10.1192/bjp.164.1.123a
   Rosenkranz K, 2007, J NEUROSCI, V27, P12058, DOI 10.1523/JNEUROSCI.2663-07.2007
   RUDORFER MV, 1985, CLIN PHARMACOL THER, V37, P66, DOI 10.1038/clpt.1985.13
   SCHONLE PW, 1989, NEUROSCI LETT, V101, P321, DOI 10.1016/0304-3940(89)90553-3
   SPEIRS J, 1978, BRIT MED J, V1, P815, DOI 10.1136/bmj.1.6116.815
   STOKES PE, 1982, BIOL PSYCHIAT, V17, P413
   Tergau F, 2003, EPILEPSY RES, V56, P67, DOI 10.1016/j.eplepsyres.2003.08.006
   TERHAAG B, 1978, INT J CLIN PHARM BI, V16, P333
   Valentin A, 1997, NEUROSCIENCE, V78, P385, DOI 10.1016/S0306-4522(96)00618-5
   Voytovych H, 2012, NEUROPHARMACOLOGY, V63, P274, DOI 10.1016/j.neuropharm.2012.03.023
   Yoshimura R, 2000, HUM PSYCHOPHARM CLIN, V15, P357, DOI 10.1002/1099-1077(200007)15:5<357::AID-HUP174>3.0.CO;2-K
   Ziemann U, 1996, J PHYSIOL-LONDON, V496, P873, DOI 10.1113/jphysiol.1996.sp021734
   Ziemann U, 1996, ANN NEUROL, V40, P367, DOI 10.1002/ana.410400306
   Ziemann U, 2004, CLIN NEUROPHYSIOL, V115, P1717, DOI 10.1016/j.clinph.2004.03.006
   Ziemann U, 1996, EXP BRAIN RES, V109, P127
   Ziemann Ulf, 2013, Handb Clin Neurol, V116, P387, DOI 10.1016/B978-0-444-53497-2.00032-2
NR 53
TC 5
Z9 5
U1 1
U2 6
PU ELSEVIER IRELAND LTD
PI CLARE
PA ELSEVIER HOUSE, BROOKVALE PLAZA, EAST PARK SHANNON, CO, CLARE, 00000,
   IRELAND
SN 1388-2457
EI 1872-8952
J9 CLIN NEUROPHYSIOL
JI Clin. Neurophysiol.
PD NOV
PY 2014
VL 125
IS 11
BP 2240
EP 2246
DI 10.1016/j.clinph.2014.03.035
PG 7
WC Clinical Neurology; Neurosciences
WE Science Citation Index Expanded (SCI-EXPANDED)
SC Neurosciences & Neurology
GA AU3NE
UT WOS:000345519600010
PM 24824629
DA 2022-11-22
ER

PT J
AU Ritter, PS
   Schwabedal, J
   Brandt, M
   Schrempf, W
   Brezan, F
   Krupka, A
   Sauer, C
   Pfennig, A
   Bauer, M
   Soltmann, B
   Nikitin, E
AF Ritter, P. S.
   Schwabedal, J.
   Brandt, M.
   Schrempf, W.
   Brezan, F.
   Krupka, A.
   Sauer, C.
   Pfennig, A.
   Bauer, M.
   Soltmann, B.
   Nikitin, E.
TI Sleep spindles in bipolar disorder - a comparison to healthy control
   subjects
SO ACTA PSYCHIATRICA SCANDINAVICA
LA English
DT Article
DE bipolar disorder; sleep; sleep spindles; biomarker; circadian rhythms
ID MAJOR DEPRESSIVE DISORDER; ELECTROENCEPHALOGRAPHIC FINGERPRINT; MEMORY
   CONSOLIDATION; REM-SLEEP; SCHIZOPHRENIA; DENSITY; ONSET; MOOD; EEG;
   VULNERABILITY
AB Objective: Bipolar disorder is a severe mental disorder for which currently no reliable biomarkers exist. It has been shown that patients with schizophrenia but not with unipolar depression have a reduced density of fast sleep spindles during N2 sleep. The aim of this study was to assess fast sleep spindle density in euthymic patients with bipolar disorder.
   Methods: Patients with bipolar disorder (n=24) and healthy control subjects (n=25) were assessed using all-night polysomnography. Sleep spindles within stage N2 sleep were identified by visual inspection and subdivided into fast (>13Hz) and slow (13Hz) spindles. All spindles were subsequently characterised by density, frequency, amplitude, duration and coherence.
   Results: Euthymic patients with bipolar disorder were found to have a reduced density and a lower mean frequency of fast spindles. Slow spindle density and frequency did not differ between groups. There were no differences regarding amplitude, duration or coherence.
   Conclusions: A reduction in fast spindle density during N2 sleep points towards thalamic dysfunction as a potential neurobiological mechanism of relevance in bipolar disorder. In addition, a reduced sleep spindle density could be interpreted as a common endophenotype shared with schizophrenia but not unipolar depression and may - if replicated - be of utility in early recognition and risk stratification.
C1 [Ritter, P. S.; Brezan, F.; Krupka, A.; Sauer, C.; Pfennig, A.; Bauer, M.; Soltmann, B.; Nikitin, E.] Tech Univ Dresden, Univ Hosp Carl Gustav Carus, Dept Psychiat & Psychotherapy, Dresden, Germany.
   [Schwabedal, J.] Emory Univ, Sch Med, Dept Biomed Informat, Atlanta, GA USA.
   [Brandt, M.; Schrempf, W.] Tech Univ Dresden, Univ Hosp Carl Gustav Carus, Dept Neurol, Dresden, Germany.
   [Brandt, M.] German Ctr Neurodegenerat Dis DZNE Dresden, Dresden, Germany.
RP Ritter, PS (corresponding author), Univ Hosp Carl Gustav Carus Dresden, Fetscherstr 74, D-01307 Dresden, Germany.
EM philipp.ritter@ukdd.de
RI ritter, philipp/AAM-2571-2020
OI ritter, philipp/0000-0003-4286-5830; Brezan,
   Franciska/0000-0002-6246-0788; Brandt, Moritz/0000-0001-7686-7485
FU Medlife Program of the Faculty of Medicine Carl Gustav Carus
FX The project was funded by the Medlife Program of the Faculty of Medicine
   Carl Gustav Carus.
CR Altena E, 2016, BEHAV NEUROSCI, V130, P336, DOI 10.1037/bne0000128
   Altman EG, 1997, BIOL PSYCHIAT, V42, P948, DOI 10.1016/S0006-3223(96)00548-3
   Astori S, 2013, TRENDS NEUROSCI, V36, P738, DOI 10.1016/j.tins.2013.10.001
   Barakat M, 2011, BEHAV BRAIN RES, V217, P117, DOI 10.1016/j.bbr.2010.10.019
   BECK AT, 1961, ARCH GEN PSYCHIAT, V4, P561, DOI 10.1001/archpsyc.1961.01710120031004
   Beesdo K, 2009, BIPOLAR DISORD, V11, P637, DOI 10.1111/j.1399-5618.2009.00738.x
   Bourne C, 2013, ACTA PSYCHIAT SCAND, V128, P149, DOI 10.1111/acps.12133
   BUYSSE DJ, 1989, PSYCHIAT RES, V28, P193, DOI 10.1016/0165-1781(89)90047-4
   Chokroverty S, 2015, SLEEP MED, V16, P1029, DOI 10.1016/j.sleep.2015.05.004
   Chow SC, 2007, SAMPLE SIZE CALCULAT, V2nd
   Dang-Vu TT, 2010, CURR BIOL, V20, pR626, DOI 10.1016/j.cub.2010.06.032
   De Gennaro L, 2005, NEUROIMAGE, V26, P114, DOI 10.1016/j.neuroimage.2005.01.020
   De Gennaro L, 2008, ANN NEUROL, V64, P455, DOI 10.1002/ana.21434
   DRAKE ME, 1991, CLIN ELECTROENCEPHAL, V22, P144, DOI 10.1177/155005949102200305
   Ferrarelli F, 2007, AM J PSYCHIAT, V164, P483, DOI 10.1176/appi.ajp.164.3.483
   Ferrarelli F, 2010, AM J PSYCHIAT, V167, P1339, DOI 10.1176/appi.ajp.2010.09121731
   Fogel SM, 2006, J SLEEP RES, V15, P250, DOI 10.1111/j.1365-2869.2006.00522.x
   Gais S, 2002, J NEUROSCI, V22, P6830
   Goder R, 2015, SLEEP MED, V16, P564, DOI 10.1016/j.sleep.2014.12.022
   Harvey AG, 2011, CLIN PSYCHOL REV, V31, P225, DOI 10.1016/j.cpr.2010.04.003
   Hill SK, 2013, AM J PSYCHIAT, V170, P1275, DOI 10.1176/appi.ajp.2013.12101298
   HIRSHKOWITZ M, 1982, SLEEP, V5, P85, DOI 10.1093/sleep/5.1.85
   Iber C., 2007, TERMINOLOGY TECHNICA
   Jackson A, 2003, J AFFECT DISORDERS, V74, P209, DOI 10.1016/S0165-0327(02)00266-5
   Jobert M, 2013, NEUROPSYCHOBIOLOGY, V67, P127, DOI 10.1159/000343449
   Johnson LA, 2012, P NATL ACAD SCI USA, V109, P18583, DOI 10.1073/pnas.1207532109
   Kaplan KA, 2012, BIPOLAR DISORD, V14, P870, DOI 10.1111/bdi.12021
   KNOWLES JB, 1986, CAN J PSYCHIAT, V31, P295, DOI 10.1177/070674378603100402
   Lafortune M, 2014, J SLEEP RES, V23, P159, DOI 10.1111/jsr.12108
   Lee J, 2013, AM J PSYCHIAT, V170, P334, DOI 10.1176/appi.ajp.2012.12040490
   Leopold K, 2013, NERVENARZT, V84, P1310, DOI 10.1007/s00115-013-3834-4
   Lichtenstein P, 2009, LANCET, V373, P234, DOI 10.1016/S0140-6736(09)60072-6
   Lindberg N, 2002, INT CLIN PSYCHOPHARM, V17, P177, DOI 10.1097/00004850-200207000-00004
   Luthi A, 2014, NEUROSCIENTIST, V20, P243, DOI 10.1177/1073858413500854
   Manoach DS, 2016, BIOL PSYCHIAT, V80, P599, DOI 10.1016/j.biopsych.2015.10.003
   Manoach DS, 2014, FRONT HUM NEUROSCI, V8, DOI 10.3389/fnhum.2014.00762
   Moreira J, 2016, CHRONOBIOL INT, V33, P351, DOI 10.3109/07420528.2016.1151026
   Muller MJ, 2004, PHARMACOPSYCHIATRY, V37, P157, DOI 10.1055/s-2004-827170
   Murray G, 2010, BIPOLAR DISORD, V12, P459, DOI 10.1111/j.1399-5618.2010.00843.x
   Ng TH, 2015, SLEEP MED REV, V20, P46, DOI 10.1016/j.smrv.2014.06.006
   Olincy A, 2005, AM J PSYCHIAT, V162, P43, DOI 10.1176/appi.ajp.162.1.43
   Park YM, 2010, PROG NEURO-PSYCHOPH, V34, P313, DOI 10.1016/j.pnpbp.2009.12.004
   Peter-Derex L, 2012, SLEEP, V35, P69, DOI 10.5665/sleep.1588
   Pfennig A, 2017, AUST NZ J PSYCHIAT, V51, P509, DOI 10.1177/0004867417700730
   Plante DT, 2013, J AFFECT DISORDERS, V146, P120, DOI 10.1016/j.jad.2012.06.016
   Purcell SM, 2009, NATURE, V460, P748, DOI 10.1038/nature08185
   Ritter PS, 2015, J PSYCHIATR RES, V68, P76, DOI 10.1016/j.jpsychires.2015.06.005
   Ruderfer DM, 2014, MOL PSYCHIATR, V19, P1017, DOI 10.1038/mp.2013.138
   Sanchez-Morla EM, 2008, ACTA PSYCHIAT SCAND, V117, P313, DOI 10.1111/j.1600-0447.2007.01141.x
   Schilling C, 2017, EUR ARCH PSY CLIN N, V267, P213, DOI 10.1007/s00406-016-0725-2
   Schulze KK, 2007, BIOL PSYCHIAT, V62, P121, DOI 10.1016/j.biopsych.2006.08.006
   Schwabedal J, EDFVIEW
   SITARAM N, 1982, AM J PSYCHIAT, V139, P571
   Steullet P, 2018, MOL PSYCHIATR, V23, P2057, DOI 10.1038/mp.2017.230
   Talbot LS, 2009, J ABNORM PSYCHOL, V118, P448, DOI 10.1037/a0016605
   Tamaki M, 2008, SLEEP, V31, P204, DOI 10.1093/sleep/31.2.204
   Tamminga CA, 2013, AM J PSYCHIAT, V170, P1263, DOI 10.1176/appi.ajp.2013.12101339
   Tesler N, 2015, SCHIZOPHR RES, V166, P355, DOI 10.1016/j.schres.2015.04.042
   Dang-Vu TT, 2015, FRONT HUM NEUROSCI, V9, DOI 10.3389/fnhum.2015.00068
   Dang-Vu TT, 2012, NEUROMOL MED, V14, P154, DOI 10.1007/s12017-012-8166-1
   Walker MP, 2009, PSYCHOL BULL, V135, P731, DOI 10.1037/a0016570
   Wamsley EJ, 2013, SLEEP, V36, P1369, DOI 10.5665/sleep.2968
   Wamsley EJ, 2012, BIOL PSYCHIAT, V71, P154, DOI 10.1016/j.biopsych.2011.08.008
   WELCH PD, 1967, IEEE T ACOUST SPEECH, VAU15, P70, DOI 10.1109/TAU.1967.1161901
   Wittchen H.-U., 1997, SKID I STRUKTURIERTE
   World Medical Association General Assembly, 2004, J Int Bioethique, V15, P124
NR 66
TC 5
Z9 6
U1 2
U2 9
PU WILEY
PI HOBOKEN
PA 111 RIVER ST, HOBOKEN 07030-5774, NJ USA
SN 0001-690X
EI 1600-0447
J9 ACTA PSYCHIAT SCAND
JI Acta Psychiatr. Scand.
PD AUG
PY 2018
VL 138
IS 2
BP 163
EP 172
DI 10.1111/acps.12924
PG 10
WC Psychiatry
WE Science Citation Index Expanded (SCI-EXPANDED); Social Science Citation Index (SSCI)
SC Psychiatry
GA GO1RZ
UT WOS:000439734100009
PM 29974456
DA 2022-11-22
ER

PT J
AU Lin, RX
   Lopez, JP
   Cruceanu, C
   Pierotti, C
   Fiori, LM
   Squassina, A
   Chillotti, C
   Dieterich, C
   Mellios, N
   Turecki, G
AF Lin, Rixing
   Lopez, Juan Pablo
   Cruceanu, Cristiana
   Pierotti, Caroline
   Fiori, Laura M.
   Squassina, Alessio
   Chillotti, Caterina
   Dieterich, Christoph
   Mellios, Nikolaos
   Turecki, Gustavo
TI Circular RNA circCCNT2 is upregulated in the anterior cingulate cortex
   of individuals with bipolar disorder
SO TRANSLATIONAL PSYCHIATRY
LA English
DT Article
ID EXPRESSION; TRANSCRIPTS; BRAIN; DATABASE; SUICIDE; EXONS; TOOL
AB Gene expression dysregulation in the brain has been associated with bipolar disorder, but little is known about the role of non-coding RNAs. Circular RNAs are a novel class of long noncoding RNAs that have recently been shown to be important in brain development and function. However, their potential role in psychiatric disorders, including bipolar disorder, has not been well investigated. In this study, we profiled circular RNAs in the brain tissue of individuals with bipolar disorder. Total RNA sequencing was initially performed in samples from the anterior cingulate cortex of a cohort comprised of individuals with bipolar disorder (N = 13) and neurotypical controls (N = 13) and circular RNAs were identified and analyzed using "circtools". Significant circular RNAs were validated by RT-qPCR and replicated in the anterior cingulate cortex in an independent cohort (24 bipolar disorder cases and 27 controls). In addition, we conducted in vitro studies using B-lymphoblastoid cells collected from bipolar cases (N = 19) and healthy controls (N = 12) to investigate how circular RNAs respond following lithium treatment. In the discovery RNA sequencing analysis, 26 circular RNAs were significantly differentially expressed between bipolar disorder cases and controls (FDR < 0.1). Of these, circCCNT2 was RT-qPCR validated showing significant upregulation in bipolar disorder (p = 0.03). This upregulation in bipolar disorder was replicated in an independent post-mortem human anterior cingulate cortex cohort and in B-lymphoblastoid cell culture. Furthermore, circCCNT2 expression was reduced in response to lithium treatment in vitro. Together, our study is the first to associate circCCNT2 to bipolar disorder and lithium treatment.
C1 [Lin, Rixing; Fiori, Laura M.; Turecki, Gustavo] McGill Univ, Douglas Mental Hlth Univ Inst, Dept Psychiat, McGill Grp Suicide Studies, Montreal, PQ, Canada.
   [Lin, Rixing; Turecki, Gustavo] McGill Univ, Integrated Program Neurosci, Montreal, PQ, Canada.
   [Lopez, Juan Pablo] Max Planck Inst Psychiat, Dept Stress Neurobiol & Neurogenet, D-80804 Munich, Bavaria, Germany.
   [Cruceanu, Cristiana] Max Planck Inst Psychiat, Dept Translat Res Psychiat, D-80804 Munich, Germany.
   [Pierotti, Caroline; Mellios, Nikolaos] Univ New Mexico, Dept Neurosci, Sch Med, Albuquerque, NM USA.
   [Squassina, Alessio] Univ Cagliari, Sect Neurosci & Clin Pharmacol, Dept Biomed Sci, Cagliari, Italy.
   [Chillotti, Caterina] Univ Hosp Agcy Cagliari, Clin Pharmacol Unit, Cagliari, Italy.
   [Dieterich, Christoph] Klaus Tschira Inst Integrat Computat Cardiol, Sect Bioinformat & Syst Cardiol, Heidelberg, Germany.
   [Dieterich, Christoph] Univ Heidelberg Hosp, Dept Internal Med Cardiol Angiol & Pneumol 3, Heidelberg, Germany.
   [Dieterich, Christoph] DZHK German Ctr Cardiovasc Res, Partner Site Heidelberg Mannheim, Berlin, Germany.
RP Turecki, G (corresponding author), McGill Univ, Douglas Mental Hlth Univ Inst, Dept Psychiat, McGill Grp Suicide Studies, Montreal, PQ, Canada.; Turecki, G (corresponding author), McGill Univ, Integrated Program Neurosci, Montreal, PQ, Canada.
EM gustavo.turecki@mcgill.ca
RI Lopez, Juan Pablo/AAM-5727-2021
OI Turecki, Gustavo/0000-0003-4075-2736; Lopez, Juan
   Pablo/0000-0002-5812-4220; Cruceanu, Cristiana/0000-0002-7799-5531;
   Mellios, Nikolaos/0000-0002-0310-1144; Dieterich,
   Christoph/0000-0001-9468-6311
FU Canadian Institute of Health Research (CIHR) [FDN148374, FRN 141899,
   ENP161427]; Fonds de recherche du Quebec -Sante (FRQS) through the
   Quebec Network on Suicide, Mood Disorders, and Related Disorders
   [EGM141899]; Fonds de recherche du Quebec-Sante (FRQS) through the
   Quebec Network on Suicide, Mood Disorders, and Related Disorders
   [EGM141899]
FX G.T. holds a Canada Research Chair (Tier 1) and is supported by grants
   from the Canadian Institute of Health Research (CIHR) (FDN148374, FRN
   141899, ENP161427), and by the Fonds de recherche du Quebec -Sante
   (FRQS) (EGM141899) through the Quebec Network on Suicide, Mood
   Disorders, and Related Disorders. This work was supported by the
   Canadian Institute of Health Research (CIHR) grants FDN148374, FRN
   141899, ENP161427, and by the Fonds de recherche du Quebec-Sante (FRQS)
   grant EGM141899 through the Quebec Network on Suicide, Mood Disorders,
   and Related Disorders. The authors have nothing to disclose.
CR Alda M, 2009, ANN MED, V41, P186, DOI 10.1080/07853890802409489
   ARNBERG AC, 1980, CELL, V19, P313, DOI 10.1016/0092-8674(80)90505-X
   Ashburner M, 2000, NAT GENET, V25, P25, DOI 10.1038/75556
   Bailey T L, 1994, Proc Int Conf Intell Syst Mol Biol, V2, P28
   Bailey TL, 2009, NUCLEIC ACIDS RES, V37, pW202, DOI 10.1093/nar/gkp335
   Barrett SP, 2016, DEVELOPMENT, V143, P1838, DOI 10.1242/dev.128074
   CAPEL B, 1993, CELL, V73, P1019, DOI 10.1016/0092-8674(93)90279-Y
   Carbon S, 2021, NUCLEIC ACIDS RES, V49, pD325, DOI 10.1093/nar/gkaa1113
   Caudevilla C, 1998, P NATL ACAD SCI USA, V95, P12185, DOI 10.1073/pnas.95.21.12185
   COCQUERELLE C, 1992, EMBO J, V11, P1095, DOI 10.1002/j.1460-2075.1992.tb05148.x
   COCQUERELLE C, 1993, FASEB J, V7, P155, DOI 10.1096/fasebj.7.1.7678559
   Conn SJ, 2015, CELL, V160, P1125, DOI 10.1016/j.cell.2015.02.014
   Cruceanu C, 2015, AM J PSYCHIAT, V172, P1131, DOI 10.1176/appi.ajp.2015.14101279
   Cruceanu C, 2011, CURR OPIN PSYCHIATR, V24, P24, DOI 10.1097/YCO.0b013e328341352c
   De Luca A, 2003, J CELL PHYSIOL, V194, P101, DOI 10.1002/jcp.10196
   Dobin A, 2013, BIOINFORMATICS, V29, P15, DOI 10.1093/bioinformatics/bts635
   Dudekulay DB, 2016, RNA BIOL, V13, P34, DOI 10.1080/15476286.2015.1128065
   Dumais A, 2005, AM J PSYCHIAT, V162, P2116, DOI 10.1176/appi.ajp.162.11.2116
   Dweep H, 2015, NAT METHODS, V12, P697, DOI 10.1038/nmeth.3485
   Dweep H, 2011, J BIOMED INFORM, V44, P839, DOI 10.1016/j.jbi.2011.05.002
   Fornaro M, 2018, PSYCHIAT RES, V269, P658, DOI 10.1016/j.psychres.2018.08.034
   Frantz SA, 1999, P NATL ACAD SCI USA, V96, P5400, DOI 10.1073/pnas.96.10.5400
   Geddes JR, 2013, LANCET, V381, P1672, DOI 10.1016/S0140-6736(13)60857-0
   Glazar P, 2014, RNA, V20, P1666, DOI 10.1261/rna.043687.113
   Gomez-Molina C, 2019, INT J NEUROPSYCHOPH, V22, P232, DOI 10.1093/ijnp/pyy098
   Grande I, 2016, LANCET, V387, P1561, DOI 10.1016/S0140-6736(15)00241-X
   Guo JU, 2014, GENOME BIOL, V15, DOI 10.1186/s13059-014-0409-z
   Hansen TB, 2013, NATURE, V495, P384, DOI 10.1038/nature11993
   Harrison PJ, 2018, TRENDS NEUROSCI, V41, P18, DOI 10.1016/j.tins.2017.10.006
   HSU MT, 1979, NATURE, V280, P339, DOI 10.1038/280339a0
   Huang RR, 2020, BIOL PSYCHIAT, V88, P392, DOI 10.1016/j.biopsych.2020.02.018
   Jakobi T, 2019, BIOINFORMATICS, V35, P2326, DOI 10.1093/bioinformatics/bty948
   Jeck WR, 2014, NAT BIOTECHNOL, V32, P453, DOI 10.1038/nbt.2890
   KOS A, 1986, NATURE, V323, P558, DOI 10.1038/323558a0
   Kristensen LS, 2019, NAT REV GENET, V20, P675, DOI 10.1038/s41576-019-0158-7
   Langmead B, 2012, NAT METHODS, V9, P357, DOI [10.1038/NMETH.1923, 10.1038/nmeth.1923]
   Li Y, 2015, CELL RES, V25, P981, DOI 10.1038/cr.2015.82
   Li ZX, 2020, FRONT PSYCHIATRY, V11, DOI 10.3389/fpsyt.2020.00392
   Liu M, 2019, RNA BIOL, V16, P899, DOI 10.1080/15476286.2019.1600395
   Liu Y, 2020, ONCOTARGETS THER, V13, P9377, DOI 10.2147/OTT.S261700
   Lu J, 2020, CANCER LETT, V471, P38, DOI 10.1016/j.canlet.2019.11.038
   Lu M., 2020, EXRNA, V2, P1, DOI [10.1186/s41544-019-0046-5, DOI 10.1186/S41544-019-0046-5]
   Luykx JJ, 2019, GENES-BASEL, V10, DOI 10.3390/genes10110946
   Mahmoudi E, 2019, SCI REP-UK, V9, DOI 10.1038/s41598-019-38860-9
   Mahmoudi E, 2021, J MOL MED, V99, P981, DOI 10.1007/s00109-021-02070-6
   Memczak S, 2013, NATURE, V495, P333, DOI 10.1038/nature11928
   Mustapic M, 2017, FRONT NEUROSCI-SWITZ, V11, DOI 10.3389/fnins.2017.00278
   NIGRO JM, 1991, CELL, V64, P607, DOI 10.1016/0092-8674(91)90244-S
   Roehr JT, 2017, BIOINFORMATICS, V33, P2941, DOI 10.1093/bioinformatics/btx330
   Rybak-Wolf A, 2015, MOL CELL, V58, P870, DOI 10.1016/j.molcel.2015.03.027
   Saeedi S, 2021, MOL PSYCHIATR, V26, P7417, DOI 10.1038/s41380-021-01255-2
   Saeedi S, 2019, TRANSL PSYCHIAT, V9, DOI 10.1038/s41398-019-0459-9
   Salzman J, 2012, PLOS ONE, V7, DOI 10.1371/journal.pone.0030733
   Samanta S, 2018, ACTA PHARMACOL SIN, V39, P501, DOI 10.1038/aps.2017.162
   Schaffer A, 2015, AUST NZ J PSYCHIAT, V49, P1006, DOI 10.1177/0004867415594428
   Squassina A, 2013, INT J NEUROPSYCHOPH, V16, P2209, DOI 10.1017/S1461145713000655
   Surono A, 1999, HUM MOL GENET, V8, P493, DOI 10.1093/hmg/8.3.493
   Szklarczyk D, 2019, NUCLEIC ACIDS RES, V47, pD607, DOI 10.1093/nar/gky1131
   Torrey EF, 2000, SCHIZOPHR RES, V44, P151, DOI 10.1016/S0920-9964(99)00192-9
   Veno MT, 2015, GENOME BIOL, V16, DOI 10.1186/s13059-015-0801-3
   Won E, 2017, INT J MOL SCI, V18, DOI 10.3390/ijms18122679
   Wu WY, 2020, GENOME BIOL, V21, DOI 10.1186/s13059-020-02018-y
   Yang Y, 2017, CELL RES, V27, P626, DOI 10.1038/cr.2017.31
   Yu CY, 2019, J BIOMED SCI, V26, DOI 10.1186/s12929-019-0523-z
   Yu YH, 2021, CANCER CELL INT, V21, DOI 10.1186/s12935-020-01695-w
   Zaphiropoulos PG, 1996, P NATL ACAD SCI USA, V93, P6536, DOI 10.1073/pnas.93.13.6536
   ZAPHIROPOULOS PG, 1993, BIOCHEM BIOPH RES CO, V192, P778, DOI 10.1006/bbrc.1993.1482
   Zhang LL, 2020, MOL CANCER, V19, DOI 10.1186/s12943-020-01224-3
   Zhang Y, 2020, MOL PSYCHIATR, V25, P1175, DOI 10.1038/s41380-018-0285-0
   Zhuang XY, 2011, MOL THER, V19, P1769, DOI 10.1038/mt.2011.164
   Zimmerman AJ, 2020, MOL PSYCHIATR, V25, P2712, DOI 10.1038/s41380-020-0653-4
NR 71
TC 1
Z9 1
U1 2
U2 4
PU SPRINGERNATURE
PI LONDON
PA CAMPUS, 4 CRINAN ST, LONDON, N1 9XW, ENGLAND
SN 2158-3188
J9 TRANSL PSYCHIAT
JI Transl. Psychiatr.
PD DEC 10
PY 2021
VL 11
IS 1
AR 629
DI 10.1038/s41398-021-01746-4
PG 8
WC Psychiatry
WE Science Citation Index Expanded (SCI-EXPANDED); Social Science Citation Index (SSCI)
SC Psychiatry
GA XM8OM
UT WOS:000729079100002
PM 34893581
OA Green Published, gold
DA 2022-11-22
ER

PT J
AU Kloiber, S
   Musil, R
AF Kloiber, S.
   Musil, R.
TI Acupuncture in mental disorders - review of literature and possible
   developments Part 3: Somatoform disorders, Posttraumatic stress
   disorder, bipolar disorder, obsessive-compulsive disorder, sleep
   disorder, schizophrenia
SO DEUTSCHE ZEITSCHRIFT FUR AKUPUNKTUR
LA German
DT Review
DE Somatoform disorders; posttraumatic stress disorder; bipolar disorder;
   obsessive-compulsive disorder; sleep disorder; schizophrenia;
   acupuncture; literature review
ID INSOMNIA; TRIAL; BLIND
C1 [Kloiber, S.] Max Planck Inst Psychiat, Kraepelinstr 2-10, D-80804 Munich, Germany.
   [Musil, R.] Klinikums LMU Munchen, Klin Psychiat & Psychotherapie, Nussbaumstr 7, D-80336 Munich, Germany.
RP Kloiber, S (corresponding author), Max Planck Inst Psychiat, Kraepelinstr 2-10, D-80804 Munich, Germany.
EM stkloiber@psych.mpg.de
RI Musil, Richard/AAF-4331-2020
OI Musil, Richard/0000-0002-0792-8413
CR Cheuk DKL, 2012, COCHRANE DB SYST REV, DOI 10.1002/14651858.CD005472.pub3
   Chung KF, 2015, J CLIN PSYCHIAT, V76, pE752, DOI 10.4088/JCP.14m09124
   Dennehy EB, 2009, J CLIN PSYCHIAT, V70, P897, DOI 10.4088/JCP.08m04208
   Engel CC, 2014, MED CARE, V52, pS57, DOI 10.1097/MLR.0000000000000237
   Hachul H, 2013, CLIMACTERIC, V16, P36, DOI 10.3109/13697137.2012.698432
   Hollifield M, 2007, J NERV MENT DIS, V195, P504, DOI 10.1097/NMD.0b013e31803044f8
   Kim YD, 2013, EVID-BASED COMPL ALT, V2013, DOI 10.1155/2013/615857
   Lee MS, 2008, INT J CLIN PRACT, V62, P1744, DOI 10.1111/j.1742-1241.2008.01876.x
   Paterson C, 2011, BRIT J GEN PRACT, V61, DOI 10.3399/bjgp11X572689
   Reshef A, 2013, SLEEP DISORD, V2013
   Rugg S, 2011, BRIT J GEN PRACT, V61, DOI 10.3399/bjgp11X577972
   Shen XH, 2014, COCHRANE DB SYST REV, DOI 10.1002/14651858.CD005475.pub2
   Wang Y, 2012, EVID-BASED COMPL ALT, V2012, DOI 10.1155/2012/431279
   Yeung WF, 2011, SLEEP, V34, P807, DOI 10.5665/SLEEP.1056
   Yeung WF, 2009, SLEEP MED, V10, P694, DOI 10.1016/j.sleep.2008.08.012
   Zhang Y, 2011, J TRADIT CHIN MED, V31, P60, DOI 10.1016/S0254-6272(11)60014-9
   Zhang ZJ, 2009, J NERV MENT DIS, V197, P619, DOI 10.1097/NMD.0b013e3181b05fd1
NR 17
TC 0
Z9 0
U1 0
U2 6
PU SPRINGER
PI NEW YORK
PA 233 SPRING ST, NEW YORK, NY 10013 USA
SN 0415-6412
EI 1439-4359
J9 DTSCH Z AKUPUNKT
JI Dtsch. Z. Akupunkt.
PY 2016
VL 59
IS 3
BP 6
EP 9
PG 4
WC Integrative & Complementary Medicine
WE Emerging Sources Citation Index (ESCI)
SC Integrative & Complementary Medicine
GA DT6WW
UT WOS:000381626500002
DA 2022-11-22
ER

PT J
AU Andreou, C
   Bozikas, VP
AF Andreou, Christina
   Bozikas, Vasilis P.
TI The predictive significance of neurocognitive factors for functional
   outcome in bipolar disorder
SO CURRENT OPINION IN PSYCHIATRY
LA English
DT Review
DE bipolar disorder; functional outcome; neuropsychology; psychosocial
   outcome
ID EUTHYMIC PATIENTS; SOCIAL COGNITION; I DISORDER; SCHIZOPHRENIA;
   IMPAIRMENT; DEFICITS; METAANALYSIS; PERFORMANCE; DYSFUNCTION; EVOLUTION
AB Purpose of review
   Poor psychosocial functioning in bipolar disorder often persists even after affective symptom remission. Cognitive deficits, which have emerged as a core feature of bipolar disorder in the past few years, are among the factors implicated in adverse psychosocial outcomes of patients suffering from bipolar disorder. This review aims to overview recent literature on the association of neurocognition and psychosocial functioning in bipolar disorder.
   Recent findings
   Cognitive deficits (mainly general neurocognitive functioning, attention and verbal learning and memory) are important determinants of poor psychosocial functioning in bipolar disorder, although to a lesser extent than in schizophrenia. Although affective symptoms appear to be a more important predictor of functional outcome in symptomatic patients, cognitive deficits also play a significant role, more readily recognizable in euthymic or chronic patients.
   Summary
   Given the importance of cognitive impairments for psychosocial outcomes in bipolar disorder, the development of interventions targeting cognitive impairments is imperative for improving recovery rates and quality of life in patients, even after adequate symptom control.
C1 [Bozikas, Vasilis P.] Aristotle Univ Thessaloniki, Sch Med, Dept Psychiat 1, Thessaloniki 55131, Greece.
   [Andreou, Christina] Univ Med Ctr Hamburg Eppendorf, Dept Psychiat & Psychotherapy, Hamburg, Germany.
RP Bozikas, VP (corresponding author), Aristotle Univ Thessaloniki, Sch Med, Dept Psychiat 1, Theofrastou 5, Thessaloniki 55131, Greece.
EM vbozikas@med.auth.gr
RI Andreou, Christina/C-8746-2014
OI Andreou, Christina/0000-0002-6656-9043
CR Arts B, 2008, PSYCHOL MED, V38, P771, DOI 10.1017/S0033291707001675
   Biederman J, 2011, PSYCHIAT RES, V186, P58, DOI 10.1016/j.psychres.2010.08.029
   Bonnin CM, 2010, J AFFECT DISORDERS, V121, P156, DOI 10.1016/j.jad.2009.05.014
   Bora E, 2011, ACTA PSYCHIAT SCAND, V123, P165, DOI 10.1111/j.1600-0447.2010.01638.x
   Bora E, 2010, SCHIZOPHRENIA BULL, V36, P36, DOI 10.1093/schbul/sbp094
   Bora E, 2009, J AFFECT DISORDERS, V113, P1, DOI 10.1016/j.jad.2008.06.009
   Bowie CR, 2007, J PSYCHIATR RES, V41, P1012, DOI 10.1016/j.jpsychires.2006.08.003
   Bowie CR, 2010, AM J PSYCHIAT, V167, P1116, DOI 10.1176/appi.ajp.2010.09101406
   Burdick KE, 2010, ACTA PSYCHIAT SCAND, V122, P499, DOI 10.1111/j.1600-0447.2010.01590.x
   Burdick KE, 2005, PSYCHIAT RES, V136, P43, DOI 10.1016/j.psychres.2004.12.009
   Clark L, 2002, BRIT J PSYCHIAT, V180, P313, DOI 10.1192/bjp.180.4.313
   Depp CA, 2010, BIPOLAR DISORD, V12, P843, DOI 10.1111/j.1399-5618.2010.00880.x
   Elgie R, 2007, BIPOLAR DISORD, V9, P144, DOI 10.1111/j.1399-5618.2007.00339.x
   Ferrier IN, 1999, BRIT J PSYCHIAT, V175, P246, DOI 10.1192/bjp.175.3.246
   Fett AKJ, 2011, NEUROSCI BIOBEHAV R, V35, P573, DOI 10.1016/j.neubiorev.2010.07.001
   Forcada I, 2011, J AFFECT DISORDERS, V130, P413, DOI 10.1016/j.jad.2010.10.048
   Green MF, 2008, SCHIZOPHRENIA BULL, V34, P1211, DOI 10.1093/schbul/sbm145
   Jabben N, 2010, J CLIN PSYCHIAT, V71, P764, DOI 10.4088/JCP.08m04837yel
   Joseph MF, 2008, J CHILD ADOL PSYCHOP, V18, P595, DOI 10.1089/cap.2008.064
   Kraepelin E, 1913, LECT CLIN PSYCHIAT L
   Lahera G, 2012, J NERV MENT DIS, V200, P135, DOI 10.1097/NMD.0b013e3182438eae
   Levy Boaz, 2012, Depress Res Treat, V2012, P949248, DOI 10.1155/2012/949248
   Lewandowski KE, 2011, PSYCHOL MED, V41, P225, DOI 10.1017/S0033291710001042
   Mann-Wrobel MC, 2011, BIPOLAR DISORD, V13, P334, DOI 10.1111/j.1399-5618.2011.00935.x
   Martino DJ, 2011, J NERV MENT DIS, V199, P459, DOI 10.1097/NMD.0b013e3182214190
   O'Shea R, 2010, J AFFECT DISORDERS, V125, P336, DOI 10.1016/j.jad.2009.12.012
   Robinson LJ, 2006, BIPOLAR DISORD, V8, P103, DOI 10.1111/j.1399-5618.2006.00277.x
   Robinson LJ, 2006, J AFFECT DISORDERS, V93, P105, DOI 10.1016/j.jad.2006.02.016
   Rosenheck R, 2006, AM J PSYCHIAT, V163, P411, DOI 10.1176/appi.ajp.163.3.411
   Samame C, 2012, ACTA PSYCHIAT SCAND, V125, P266, DOI 10.1111/j.1600-0447.2011.01808.x
   Simonsen C, 2010, J INT NEUROPSYCH SOC, V16, P771, DOI 10.1017/S1355617710000573
   Sole B, 2012, ACTA PSYCHIAT SCAND, V125, P309, DOI 10.1111/j.1600-0447.2011.01759.x
   Stefanopoulou E, 2009, INT REV PSYCHIATR, V21, P336, DOI 10.1080/09540260902962149
   Thompson JM, 2005, BRIT J PSYCHIAT, V186, P32, DOI 10.1192/bjp.186.1.32
   Torres IJ, 2007, ACTA PSYCHIAT SCAND, V116, P17, DOI 10.1111/j.1600-0447.2007.01055.x
   Torres IJ, 2011, PSYCHOL MED, V41, P971, DOI 10.1017/S0033291710001613
   Vaskinn A, 2011, NEUROPSYCHOLOGY, V25, P499, DOI 10.1037/a0022677
   Vieta E, 1997, COMPR PSYCHIAT, V38, P98, DOI 10.1016/S0010-440X(97)90088-2
   Wingo AP, 2010, PSYCHIAT RES, V177, P131, DOI 10.1016/j.psychres.2010.02.020
   Yatham LN, 2010, BIPOLAR DISORD, V12, P351, DOI 10.1111/j.1399-5618.2010.00830.x
   Zivanovic O, 2012, J AFFECT DISORDERS, V137, P15, DOI 10.1016/j.jad.2011.03.032
NR 41
TC 45
Z9 46
U1 0
U2 24
PU LIPPINCOTT WILLIAMS & WILKINS
PI PHILADELPHIA
PA TWO COMMERCE SQ, 2001 MARKET ST, PHILADELPHIA, PA 19103 USA
SN 0951-7367
EI 1473-6578
J9 CURR OPIN PSYCHIATR
JI Curr. Opin. Psychiatr.
PD JAN
PY 2013
VL 26
IS 1
BP 54
EP 59
DI 10.1097/YCO.0b013e32835a2acf
PG 6
WC Psychiatry
WE Science Citation Index Expanded (SCI-EXPANDED); Social Science Citation Index (SSCI)
SC Psychiatry
GA 048EL
UT WOS:000311892900010
PM 23154642
DA 2022-11-22
ER

PT J
AU Ritter, P
   Brandt, M
   Schrempf, W
   Brezan, F
   Krupka, A
   Storch, A
   Sauer, C
   Pfennig, A
   Bauer, M
   Soltmann, B
AF Ritter, Philipp
   Brandt, Moritz
   Schrempf, Wiebke
   Brezan, Franciska
   Krupka, Annegret
   Storch, Alexander
   Sauer, Cathrin
   Pfennig, Andrea
   Bauer, Michael
   Soltmann, Bettina
TI Role of the IL-6-Receptor expression in CD14+monocytes in modulating
   sleep in patients with bipolar disorder
SO JOURNAL OF AFFECTIVE DISORDERS
LA English
DT Article
DE Bipolar disorder; Sleep; IL-6R; Biomarker, Circadian rhythms
ID INTERFERON-ALPHA; DISTURBED SLEEP; GENE-EXPRESSION; IMMUNE-SYSTEM;
   HEPATITIS-C; INTERLEUKIN-6; DEPRESSION; INFLAMMATION; MONOCYTES;
   METAANALYSIS
AB Objective: Bipolar disorder is a severe mental disorder associated with persistent sleep disturbances and elevated levels of mRNA coding for pro-inflammatory cytokines within peripheral monocytes. The mechanisms causing and sustaining a reduced sleep quality remain elusive. The pro-inflammatory cytokine receptor IL-6R is known to negatively affect sleep quality and architecture. Since elevations in IL-6R have repeatedly been demonstrated in bipolar disorder the association of sleep quality and architecture with levels of mRNA coding for IL-6R in monocytes was to be tested.
   Methods: Euthymic patients with bipolar disorder (n = 24) and healthy control subjects (n = 25) were assessed using all night polysomnography (PSG) and six day actigraphy. CD14+ monocytes were isolated on the evening of PSG assessment and levels of mRNA coding for IL-6R and other cytokines were determined using hybridization based assays. Interactions between IL-6R and sleep measures were calculated using linear regression models, adjusting for potential confounders.
   Results: Patients with bipolar disorder were found to have a reduced subjective sleep quality as assessed by the Pittsburgh Sleep Quality Index (PSQI) and more frequent arousals and short changes to wake during sleep. Both PSQI and the frequency of arousals were significantly predicted by levels of IL-6R. Contrary to previous publications, elevated levels of mRNA coding for pro-inflammatory cytokines in peripheral CD14+ monocytes of patients with bipolar disorder could not be replicated.
   Limitations: Participants were only investigated with one night of PSG which may have given rise to first night effects.
   Conclusions: Reduced sleep quality in euthymic patients with bipolar disorder may be related to an increased expression of IL-6R by peripheral monocytes.
C1 [Ritter, Philipp; Brezan, Franciska; Krupka, Annegret; Sauer, Cathrin; Pfennig, Andrea; Bauer, Michael; Soltmann, Bettina] Tech Univ Dresden, Univ Hosp Carl Gustav Carus, Dept Psychiat & Psychotherapy, Dresden, Germany.
   [Brandt, Moritz; Schrempf, Wiebke; Storch, Alexander] Tech Univ Dresden, Univ Hosp Carl Gustav Carus, Dept Neurol, Dresden, Germany.
   [Brandt, Moritz; Storch, Alexander] German Ctr Neurodegenerat Dis DZNE Dresden, D-01307 Dresden, Germany.
   [Storch, Alexander] Univ Med Ctr Rostock, Dept Neurol, Rostock, Germany.
RP Ritter, P (corresponding author), Tech Univ Dresden, Univ Hosp Carl Gustav Carus, Dept Psychiat & Psychotherapy, Dresden, Germany.
EM Philipp.Ritter@uniklinikum-dresden.de
RI ritter, philipp/AAM-2571-2020; Brandt, Moritz/ABB-5621-2021
OI ritter, philipp/0000-0003-4286-5830; Brandt, Moritz/0000-0001-7686-7485;
   Brezan, Franciska/0000-0002-6246-0788
FU MedDrive 2013 grant by the Medizinische Fakultat der TU Dresden
FX This work was supported by a MedDrive 2013 grant by the Medizinische
   Fakultat der TU Dresden.
CR Altman EG, 1997, BIOL PSYCHIAT, V42, P948, DOI 10.1016/S0006-3223(96)00548-3
   BECK AT, 1961, ARCH GEN PSYCHIAT, V4, P561, DOI 10.1001/archpsyc.1961.01710120031004
   Becking K, 2015, INT J BIPOLAR DISORD, V3, DOI 10.1186/s40345-015-0037-x
   Beumer W, 2012, J LEUKOCYTE BIOL, V92, P959, DOI 10.1189/jlb.0212100
   Bonaccorso S, 2001, PSYCHIAT RES, V105, P45, DOI 10.1016/S0165-1781(01)00315-8
   Buhr Ethan D, 2013, Handb Exp Pharmacol, P3, DOI 10.1007/978-3-642-25950-0_1
   Capuron L, 2011, PHARMACOL THERAPEUT, V130, P226, DOI 10.1016/j.pharmthera.2011.01.014
   Chow SC, 2007, SAMPLE SIZE CALCULAT, V2nd
   Dantzer R, 2008, NAT REV NEUROSCI, V9, P46, DOI 10.1038/nrn2297
   Dimitrov S, 2006, FASEB J, V20, P2174, DOI 10.1096/fj.06-5754fje
   Drexhage RC, 2010, INT J NEUROPSYCHOPH, V13, P1369, DOI 10.1017/S1461145710000799
   Erta M, 2012, INT J BIOL SCI, V8, P1254, DOI 10.7150/ijbs.4679
   Fernandez-Mendoza J, 2011, PSYCHOSOM MED, V73, P88, DOI 10.1097/PSY.0b013e3181fe365a
   Fragiadaki K, 2012, J RHEUMATOL, V39, P60, DOI 10.3899/jrheum.110617
   Harvey AG, 2005, AM J PSYCHIAT, V162, P50, DOI 10.1176/appi.ajp.162.1.50
   Hodes GE, 2015, NAT NEUROSCI, V18, P1386, DOI 10.1038/nn.4113
   Hong S, 2005, BRAIN BEHAV IMMUN, V19, P165, DOI 10.1016/j.bbi.2004.07.008
   Hunter CA, 2015, NAT IMMUNOL, V16, P448, DOI 10.1038/ni.3153
   Iber C., 2007, AASM MANUAL SCORING, P59, DOI [10.1002/ejoc.201200111, DOI 10.1002/EJOC.201200111]
   Imeri L, 2009, NAT REV NEUROSCI, V10, P199, DOI 10.1038/nrn2576
   Irwin MR, 2008, BIOL PSYCHIAT, V64, P538, DOI 10.1016/j.biopsych.2008.05.004
   Irwin MR, 2016, BIOL PSYCHIAT, V80, P40, DOI 10.1016/j.biopsych.2015.05.014
   Irwin MR, 2015, BRAIN BEHAV IMMUN, V47, P86, DOI 10.1016/j.bbi.2014.09.017
   Irwin MR, 2010, BRAIN BEHAV IMMUN, V24, P54, DOI 10.1016/j.bbi.2009.06.001
   Levenson JC, 2015, BIPOLAR DISORD, V17, P836, DOI 10.1111/bdi.12345
   May U, 2009, EUR J PHARMACOL, V613, P141, DOI 10.1016/j.ejphar.2009.04.023
   Munkholm K, 2013, J PSYCHIATR RES, V47, P1119, DOI 10.1016/j.jpsychires.2013.05.018
   Murray G, 2010, BIPOLAR DISORD, V12, P459, DOI 10.1111/j.1399-5618.2010.00843.x
   Newell J, 2012, PSYCHIAT RES, V200, P795, DOI 10.1016/j.psychres.2012.07.045
   Ng TH, 2015, SLEEP MED REV, V20, P46, DOI 10.1016/j.smrv.2014.06.006
   Oyanedel CN, 2015, BRAIN BEHAV IMMUN, V50, P178, DOI 10.1016/j.bbi.2015.07.001
   Padmos RC, 2008, ARCH GEN PSYCHIAT, V65, P395, DOI 10.1001/archpsyc.65.4.395
   Pandey GN, 2015, BIPOLAR DISORD, V17, P636, DOI 10.1111/bdi.12320
   Powers TW, 2014, PLOS ONE, V9, DOI 10.1371/journal.pone.0106255
   Prather AA, 2009, BRAIN BEHAV IMMUN, V23, P1109, DOI 10.1016/j.bbi.2009.07.001
   Punjabi Naresh M, 2008, Proc Am Thorac Soc, V5, P136, DOI 10.1513/pats.200709-155MG
   Ritter PS, 2015, J PSYCHIATR RES, V68, P76, DOI 10.1016/j.jpsychires.2015.06.005
   Ritter PS, 2013, MED HYPOTHESES, V81, P1031, DOI 10.1016/j.mehy.2013.09.025
   Rose-John S, 2012, INT J BIOL SCI, V8, P1237, DOI 10.7150/ijbs.4989
   Sawicki CM, 2015, NEUROSCIENCE, V302, P151, DOI 10.1016/j.neuroscience.2014.10.004
   Sayana P, 2017, J PSYCHIATR RES, V92, P160, DOI 10.1016/j.jpsychires.2017.03.018
   Scheller J, 2011, BBA-MOL CELL RES, V1813, P878, DOI 10.1016/j.bbamcr.2011.01.034
   Smith KJ, 2011, NEUROPSYCH DIS TREAT, V7, P275, DOI 10.2147/NDT.S13917
   SMITH RS, 1991, MED HYPOTHESES, V35, P298, DOI 10.1016/0306-9877(91)90272-Z
   Spath-Schwalbe E, 1998, J CLIN ENDOCR METAB, V83, P1573, DOI 10.1210/jc.83.5.1573
   Stertz L, 2013, CURR OPIN PSYCHIATR, V26, P19, DOI 10.1097/YCO.0b013e32835aa4b4
   Suarez EC, 2008, BRAIN BEHAV IMMUN, V22, P960, DOI 10.1016/j.bbi.2008.01.011
   TOUSSAINT M, 1995, SLEEP, V18, P463, DOI 10.1093/sleep/18.6.463
   Walker MP, 2010, SLEEP MED REV, V14, P215, DOI 10.1016/j.smrv.2010.02.003
   Wittchen H.-U., 1997, SKID I STRUKTURIERTE
   World Medical Association General Assembly, 2004, J Int Bioethique, V15, P124
   Zielinski Mark R, 2011, Front Biosci (Schol Ed), V3, P632, DOI 10.2741/s176
NR 52
TC 1
Z9 1
U1 0
U2 11
PU ELSEVIER SCIENCE BV
PI AMSTERDAM
PA PO BOX 211, 1000 AE AMSTERDAM, NETHERLANDS
SN 0165-0327
EI 1573-2517
J9 J AFFECT DISORDERS
JI J. Affect. Disord.
PD OCT 15
PY 2018
VL 239
BP 152
EP 160
DI 10.1016/j.jad.2018.06.037
PG 9
WC Clinical Neurology; Psychiatry
WE Science Citation Index Expanded (SCI-EXPANDED); Social Science Citation Index (SSCI)
SC Neurosciences & Neurology; Psychiatry
GA GQ0BH
UT WOS:000441280500021
PM 30014955
DA 2022-11-22
ER

PT J
AU Li, M
   Luo, XJ
   Landen, M
   Bergen, SE
   Hultman, CM
   Li, X
   Zhang, W
   Yao, YG
   Zhang, C
   Liu, JW
   Mattheisen, M
   Cichon, S
   Muehleisen, TW
   Degenhardt, FA
   Noethen, MM
   Schulze, TG
   Grigoroiu-Serbanescu, M
   Li, H
   Fuller, CK
   Chen, CH
   Dong, Q
   Chen, CS
   Jamain, S
   Leboyer, M
   Bellivier, F
   Etain, B
   Kahn, JP
   Henry, C
   Preisig, M
   Kutalik, Z
   Castelao, E
   Wright, A
   Mitchell, PB
   Fullerton, JM
   Schofield, PR
   Montgomery, GW
   Medland, SE
   Gordon, SD
   Martin, NG
   Rietschel, M
   Liu, CY
   Kleinman, JE
   Hyde, TM
   Weinberger, DR
   Su, B
AF Li, Ming
   Luo, Xiong-jian
   Landen, Mikael
   Bergen, Sarah E.
   Hultman, Christina M.
   Li, Xiao
   Zhang, Wen
   Yao, Yong-Gang
   Zhang, Chen
   Liu, Jiewei
   Mattheisen, Manuel
   Cichon, Sven
   Muehleisen, Thomas W.
   Degenhardt, Franziska A.
   Noethen, Markus M.
   Schulze, Thomas G.
   Grigoroiu-Serbanescu, Maria
   Li, Hao
   Fuller, Chris K.
   Chen, Chunhui
   Dong, Qi
   Chen, Chuansheng
   Jamain, Stephane
   Leboyer, Marion
   Bellivier, Frank
   Etain, Bruno
   Kahn, Jean-Pierre
   Henry, Chantal
   Preisig, Martin
   Kutalik, Zoltan
   Castelao, Enrique
   Wright, Adam
   Mitchell, Philip B.
   Fullerton, Janice M.
   Schofield, Peter R.
   Montgomery, Grant W.
   Medland, Sarah E.
   Gordon, Scott D.
   Martin, Nicholas G.
   Rietschel, Marcella
   Liu, Chunyu
   Kleinman, Joel E.
   Hyde, Thomas M.
   Weinberger, Daniel R.
   Su, Bing
CA MooDs Consortium
   Swedish Bipolar Study Grp
TI Impact of a cis-associated gene expression SNP on chromosome 20q11.22 on
   bipolar disorder susceptibility, hippocampal structure and cognitive
   performance
SO BRITISH JOURNAL OF PSYCHIATRY
LA English
DT Article
ID GENOME-WIDE ASSOCIATION; HUMAN BRAIN; COMMON VARIANTS; SCHIZOPHRENIA;
   RISK; METAANALYSIS; REPLICATION; CACNA1C; DISEASE; PATHOPHYSIOLOGY
AB Background
   Bipolar disorder is a highly heritable polygenic disorder. Recent enrichment analyses suggest that there may be true risk variants for bipolar disorder in the expression quantitative trait loci (eQTL) in the brain.
   Aims
   We sought to assess the impact of eQTL variants on bipolar disorder risk by combining data from both bipolar disorder genome-wide association studies (GWAS) and brain eQTL.
   Method
   To detect single nucleotide polymorphisms (SNPs) that influence expression levels of genes associated with bipolar disorder, we jointly analysed data from a bipolar disorder GWAS (7481 cases and 9250 controls) and a genome-wide brain (cortical) eQTL (193 healthy controls) using a Bayesian statistical method, with independent follow-up replications. The identified risk SNP was then further tested for association with hippocampal volume (n = 577 5) and cognitive performance (n = 342) among healthy individuals.
   Results
   Integrative analysis revealed a significant association between a brain eQTL rs6088662 on chromosome 20q11.22 and bipolar disorder (log Bayes factor = 5.48; bipolar disorder P=5.85 x 10(-5)). Follow-up studies across multiple independent samples confirmed the association of the risk SNP (rs6088662) with gene expression and bipolar disorder susceptibility (P=3.54 x 10(-8)). Further exploratory analysis revealed that rs6088662 is also associated with hippocampal volume and cognitive performance in healthy individuals.
   Conclusions
   Our findings suggest that 20q11.22 is likely a risk region for bipolar disorder; they also highlight the informative value of integrating functional annotation of genetic variants for gene expression in advancing our understanding of the biological basis underlying complex disorders, such as bipolar disorder.
C1 [Li, Ming; Liu, Jiewei; Su, Bing] Chinese Acad Sci, Kunming Inst Zool, State Key Lab Genet Resources & Evolut, Kunming, Yunnan, Peoples R China.
   [Li, Ming; Kleinman, Joel E.; Hyde, Thomas M.; Weinberger, Daniel R.] Johns Hopkins Univ, Lieber Inst Brain Dev, Baltimore, MD USA.
   [Luo, Xiong-jian; Yao, Yong-Gang] Chinese Acad Sci & Yunnan Prov, Kunming Inst Zool, Key Lab Anim Models & Human Dis Mech, Kunming, Yunnan, Peoples R China.
   [Landen, Mikael; Bergen, Sarah E.; Hultman, Christina M.] Karolinska Inst, Dept Med Epidemiol & Biostat, Stockholm, Sweden.
   [Landen, Mikael] Gothenburg Univ, Sect Psychiat & Neurochem, Sahlgrenska Acad, Gothenburg, Sweden.
   [Bergen, Sarah E.] Broad Inst Harvard & MIT, Stanley Ctr Psychiat Res, Cambridge, MA USA.
   [Zhang, Chen] Shanghai Jiao Tong Univ, Shanghai Mental Hlth Ctr, Schizophrenia Program, Shanghai 200030, Peoples R China.
   [Zhang, Chen] Shanghai Jiao Tong Univ, Sch Med, Shanghai 200030, Peoples R China.
   [Liu, Jiewei] Univ Chinese Acad Sci, Kunming Coll Life Sci, Kunming, Yunnan, Peoples R China.
   [Mattheisen, Manuel] Aarhus Univ, Dept Biomed, iPSYCH, Aarhus C, Denmark.
   [Cichon, Sven] Univ Basel, Div Med Genet, Basel, Switzerland.
   [Cichon, Sven] Univ Bonn, Inst Human Genet, Bonn, Germany.
   [Cichon, Sven] Univ Bonn, Dept Gen Life & Brain Ctr, Bonn, Germany.
   [Cichon, Sven; Muehleisen, Thomas W.] Res Ctr Julich, Inst Neurosci & Med Struct & Funct Org Brain INM, Genom Imaging, Julich, Germany.
   [Muehleisen, Thomas W.; Degenhardt, Franziska A.; Noethen, Markus M.] Univ Bonn, Inst Human Genet, Bonn, Germany.
   [Muehleisen, Thomas W.; Degenhardt, Franziska A.; Noethen, Markus M.] Univ Bonn, Dept Genom Life & Brain Ctr, Bonn, Germany.
   [Noethen, Markus M.] German Ctr Neurodegenerat Dis DZNE, Bonn, Germany.
   [Schulze, Thomas G.; Rietschel, Marcella] Heidelberg Univ, Med Fac Mannheim, Cent Inst Mental Hlth, Dept Genet Epidemiol Psychiat, Mannheim, Germany.
   [Schulze, Thomas G.] Univ Gottingen, Dept Psychiat & Psychotherapy, Sect Psychiat Genet, Univ Med Ctr, D-37073 Gottingen, Germany.
   [Schulze, Thomas G.] Univ Munich, IPPG, Munich, Germany.
   [Grigoroiu-Serbanescu, Maria] Alexandru Obregia Clin Psychiat Hosp, Biometr Psychiat Genet Res Unit, Bucharest, Romania.
   [Li, Hao; Fuller, Chris K.] Univ Calif San Francisco, Dept Biochem & Biophys, San Francisco, CA 94143 USA.
   [Chen, Chunhui; Dong, Qi] Beijing Normal Univ, State Key Lab Cognit Neurosci & Learning, Beijing 100875, Peoples R China.
   [Chen, Chunhui; Dong, Qi] Beijing Normal Univ, IDGMcGovern Inst Brain Res, Beijing 100875, Peoples R China.
   [Chen, Chunhui; Dong, Qi] Beijing Normal Univ, Ctr Collaborat & Innovat Brain & Learning Sci, Beijing 100875, Peoples R China.
   [Chen, Chuansheng] Univ Calif Irvine, Dept Psychol & Social Behav, Irvine, CA USA.
   [Jamain, Stephane; Leboyer, Marion; Bellivier, Frank; Etain, Bruno; Henry, Chantal] INSERM, U955, IMRB, Psychiat Genet, Creteil, France.
   [Jamain, Stephane] Univ Paris Est, Fac Med & Fondat Fondamental, Creteil, France.
   [Leboyer, Marion] Univ Paris Est, Fac Med Fondat Fondamental, Creteil, France.
   [Leboyer, Marion; Etain, Bruno] Hop A Chenevier H Mondor, AP HP, Pole Psychiat Genet, Creteil, France.
   [Bellivier, Frank; Etain, Bruno; Kahn, Jean-Pierre; Henry, Chantal] Fondat Fondamental, Creteil, France.
   [Bellivier, Frank] Grp Hosp Lariboisiere F Widal, Pole Psychiat, AP HP, Paris, France.
   [Bellivier, Frank] Univ Paris Diderot, Paris, France.
   [Etain, Bruno; Henry, Chantal] Univ Paris Est, Fac Med, Creteil, France.
   [Kahn, Jean-Pierre] CHU Nancy, Hop Jeanne Arc, Dept Psychiat & Psychol Clin, Toul, France.
   [Henry, Chantal] Hop Chenevier H Mondor, AP HP, Pole Psychiat, Creteil, France.
   [Preisig, Martin; Castelao, Enrique] CHU Vaudois, Dept Psychiat, Prilly, Switzerland.
   [Kutalik, Zoltan] CHU Vaudois, Inst Social & Prevent Med, CH-1011 Lausanne, Switzerland.
   [Kutalik, Zoltan] Swiss Inst Bioinformat, Lausanne, Switzerland.
   [Wright, Adam; Mitchell, Philip B.] Univ New S Wales, Sch Psychiat, Sydney, NSW, Australia.
   [Wright, Adam; Mitchell, Philip B.] Prince Wales Hosp, Black Dog Inst, Sydney, NSW, Australia.
   [Fullerton, Janice M.; Schofield, Peter R.] Neuroscience Res Australia, Sydney, NSW, Australia.
   [Fullerton, Janice M.; Schofield, Peter R.] Univ New S Wales, Sch Med Sci, Fac Med, Sydney, NSW, Australia.
   [Montgomery, Grant W.; Medland, Sarah E.; Gordon, Scott D.; Martin, Nicholas G.] MooDS Consortium, Brisbane, Qld, Australia.
   [Montgomery, Grant W.; Medland, Sarah E.; Gordon, Scott D.; Martin, Nicholas G.] Queensland Inst Med Res, Swedish Bipolar Study Grp, Brisbane, Qld 4006, Australia.
   [Liu, Chunyu] Univ Illinois, Dept Psychiat, Chicago, IL 60612 USA.
   [Su, Bing] Chinese Acad Sci, Kunming Inst Zool, 32 East Jiao Chang Rd, Kunming 650223, Yunnan, Peoples R China.
RP Li, M (corresponding author), Johns Hopkins Univ, Lieber Inst Brain Dev, Baltimore, MD USA.; Su, B (corresponding author), Chinese Acad Sci, Kunming Inst Zool, 32 East Jiao Chang Rd, Kunming 650223, Yunnan, Peoples R China.
EM limingkiz@gmail.com; sub@mail.kiz.ac.cn
RI Grigoroiu-Serbanescu, Maria/R-3689-2019; Yao, Yong-Gang/AAH-2303-2021;
   Medland, Sarah/AAT-7595-2020; Serbanescu, Maria/D-4306-2011; Degenhardt,
   Franziska/H-4169-2017; Liu, Chunyu/G-7561-2012; Bergen,
   Sarah/I-8313-2012; Jamain, Stéphane/L-1822-2019; Jamain,
   Stéphane/P-3710-2017; Mattheisen, Manuel/B-4949-2012; Colaus,
   PsyColaus/K-6607-2013; Mattheisen, Manuel/S-3725-2019; Fullerton,
   Janice/F-8485-2013; Etain, Bruno/L-6647-2017; Liu, chunyu/Q-3901-2017;
   Landen, Mikael/AAD-7917-2020; Medland, Sarah E/C-7630-2013; Leboyer,
   Marion/AAW-3648-2021; BELLIVIER, FRANK/H-5197-2012; Montgomery, Grant
   W/B-7148-2008; Schofield, Peter/C-9669-2011; Cichon, Sven/B-9618-2014
OI Grigoroiu-Serbanescu, Maria/0000-0002-1304-6687; Yao,
   Yong-Gang/0000-0002-2955-0693; Medland, Sarah/0000-0003-1382-380X;
   Serbanescu, Maria/0000-0002-1304-6687; Liu, Chunyu/0000-0002-5986-4415;
   Bergen, Sarah/0000-0002-5888-0034; Jamain, Stéphane/0000-0002-4321-4100;
   Mattheisen, Manuel/0000-0002-8442-493X; Mattheisen,
   Manuel/0000-0002-8442-493X; Fullerton, Janice/0000-0003-4014-4490;
   Etain, Bruno/0000-0002-5377-1488; Medland, Sarah E/0000-0003-1382-380X;
   Leboyer, Marion/0000-0001-5473-3697; Montgomery, Grant
   W/0000-0002-4140-8139; BELLIVIER, FRANK/0000-0002-3660-6640; Schofield,
   Peter/0000-0003-2967-9662; Gordon, Scott/0000-0001-7623-328X; Castelao,
   Enrique/0000-0003-1966-3683; Cichon, Sven/0000-0002-9475-086X; Mitchell,
   Philip/0000-0002-7954-5235; Preisig, Martin/0000-0001-5689-4259; Nothen,
   Markus/0000-0002-8770-2464; Chen, Chuansheng/0000-0002-8224-1005
FU National 973 project of China [2011CBA00401]; National Natural Science
   Foundation of China [U1202225, 31130051, 31071101, 31221003]; German
   Federal Ministry of Education and Research; National Genome Research
   Network, Germany; Integrated Genome Research Network MooDS, Germany
   [01GS08144, 01GS08147]; Ministry of Education of China [B07008]; Chinese
   Academy of Sciences [XDB02020000]; National Authority for Scientific
   Research, Bucharest, Romania [UEFISCDI - PN-II-89/2012]; Personal
   Genetics SRL, Bucharest, Romania; National 973 project of China
   [2011CBA00401]; National Natural Science Foundation of China [U1202225,
   31130051, 31071101, 31221003]; German Federal Ministry of Education and
   Research; National Genome Research Network, Germany; Integrated Genome
   Research Network MooDS, Germany [01GS08144, 01GS08147]; Ministry of
   Education of China [B07008]; Chinese Academy of Sciences [XDB02020000];
   National Authority for Scientific Research, Bucharest, Romania [UEFISCDI
   - PN-II-89/2012]; Personal Genetics SRL, Bucharest, Romania; NATIONAL
   INSTITUTE OF ENVIRONMENTAL HEALTH SCIENCES [R01ES024988] Funding Source:
   NIH RePORTER; NATIONAL INSTITUTE OF MENTAL HEALTH [U01MH103340,
   R01MH080425] Funding Source: NIH RePORTER; NATIONAL INSTITUTE ON AGING
   [R21AG045789] Funding Source: NIH RePORTER; Lundbeck Foundation
   [R155-2014-1724] Funding Source: researchfish
FX This work was supported by grants from the National 973 project of China
   (2011CBA00401), the National Natural Science Foundation of China
   (U1202225, 31130051, 31071101 and 31221003), the German Federal Ministry
   of Education and Research, the National Genome Research Network,
   Germany, the Integrated Genome Research Network MooDS, Germany (grant
   01GS08144 to S.C. and M M.N., grant 01GS08147 to M R. and T.G.S.), the
   111 Project (B07008) of the Ministry of Education of China, the
   Strategic Priority Research Program (B) of the Chinese Academy of
   Sciences (XDB02020000), the National Authority for Scientific Research,
   Bucharest, Romania (UEFISCDI - PN-II-89/2012) and Personal Genetics SRL,
   Bucharest, Romania.
CR Breen G, 2011, NAT GENET, V43, P3, DOI 10.1038/ng0111-3
   Chen DT, 2013, MOL PSYCHIATR, V18, P195, DOI 10.1038/mp.2011.157
   Chen M, 2012, NEUROPSYCHOPHARMACOL, V37, P1572, DOI 10.1038/npp.2012.1
   Cichon S, 2011, AM J HUM GENET, V88, P372, DOI 10.1016/j.ajhg.2011.03.001
   Colantuoni C, 2011, NATURE, V478, P519, DOI 10.1038/nature10524
   Conde L, 2013, AM J HUM GENET, V92, P126, DOI 10.1016/j.ajhg.2012.11.009
   Craddock N, 1999, J MED GENET, V36, P585, DOI 10.1136/jmg.36.8.585
   Devlin B, 1999, BIOMETRICS, V55, P997, DOI 10.1111/j.0006-341X.1999.00997.x
   Dimas AS, 2009, SCIENCE, V325, P1246, DOI 10.1126/science.1174148
   Etain B, 2010, MOL PSYCHIATR, V15, P748, DOI 10.1038/mp.2008.148
   Ferreira MAR, 2008, NAT GENET, V40, P1056, DOI 10.1038/ng.209
   Frey BN, 2007, BEHAV PHARMACOL, V18, P419, DOI 10.1097/FBP.0b013e3282df3cde
   Gamazon ER, 2013, MOL PSYCHIATR, V18, P340, DOI 10.1038/mp.2011.174
   Green EK, 2013, MOL PSYCHIATR, V18, P1302, DOI 10.1038/mp.2012.142
   Haukvik UK, 2015, BIOL PSYCHIAT, V77, P581, DOI 10.1016/j.biopsych.2014.06.020
   He X, 2013, AM J HUM GENET, V92, P667, DOI 10.1016/j.ajhg.2013.03.022
   Heinzen EL, 2008, PLOS BIOL, V6, P2869, DOI 10.1371/journal.pbio.1000001
   Kondo K, 2013, PLOS ONE, V8, DOI 10.1371/journal.pone.0070964
   Li M, 2014, MOL PSYCHIATR, V19, P452, DOI 10.1038/mp.2013.37
   Lonsdale J, 2013, NAT GENET, V45, P580, DOI 10.1038/ng.2653
   McKenzie M, 2014, BMC MED GENOMICS, V7, DOI 10.1186/1755-8794-7-31
   McMahon FJ, 2010, NAT GENET, V42, P128, DOI 10.1038/ng.523
   Morita Y, 2014, J NEUROSCI, V34, P4929, DOI 10.1523/JNEUROSCI.1423-13.2014
   Muhleisen TW, 2014, NAT COMMUN, V5, DOI 10.1038/ncomms4339
   Myers AJ, 2007, NAT GENET, V39, P1494, DOI 10.1038/ng.2007.16
   Nakata K, 2009, P NATL ACAD SCI USA, V106, P15873, DOI 10.1073/pnas.0903413106
   Nica AC, 2011, PLOS GENET, V7, DOI 10.1371/journal.pgen.1002003
   Perrier E, 2011, EUR PSYCHIAT, V26, P135, DOI 10.1016/j.eurpsy.2010.10.004
   Phillips M, 2008, MOL PSYCHIATR, V13, P833, DOI 10.1038/mp.2008.65
   Poduslo SE, 2009, AM J MED GENET B, V150B, P50, DOI 10.1002/ajmg.b.30767
   Poduslo SE, 2009, NEUROSCI LETT, V450, P344, DOI 10.1016/j.neulet.2008.11.050
   Preisig M, 2009, BMC PSYCHIATRY, V9, DOI 10.1186/1471-244X-9-9
   Purcell SM, 2009, NATURE, V460, P748, DOI 10.1038/nature08185
   Quraishi S, 2009, BIPOLAR DISORD, V11, P209, DOI 10.1111/j.1399-5618.2008.00661.x
   Rimol LM, 2010, BIOL PSYCHIAT, V68, P41, DOI 10.1016/j.biopsych.2010.03.036
   Ripke S, 2014, NATURE, V511, P421, DOI 10.1038/nature13595
   Scott LJ, 2009, P NATL ACAD SCI USA, V106, P7501, DOI 10.1073/pnas.0813386106
   Sklar P, 2011, NAT GENET, V43, P977, DOI 10.1038/ng.943
   Stein JL, 2012, NAT GENET, V44, P552, DOI 10.1038/ng.2250
   Steinberg S, 2011, HUM MOL GENET, V20, P4076, DOI 10.1093/hmg/ddr325
   Stranger BE, 2012, PLOS GENET, V8, P272, DOI 10.1371/journal.pgen.1002639
   Sullivan PF, 2013, MOL PSYCHIATR, V18, P497, DOI 10.1038/mp.2012.21
   Tao R, 2012, J NEUROSCI, V32, P5216, DOI 10.1523/JNEUROSCI.4626-11.2012
   Teipel SJ, 2014, EUR ARCH PSY CLIN N, V264, P467, DOI 10.1007/s00406-014-0496-6
   Vassos E, 2012, BIOL PSYCHIAT, V72, P645, DOI 10.1016/j.biopsych.2012.02.040
   Walters JTR, 2010, ARCH GEN PSYCHIAT, V67, P692, DOI 10.1001/archgenpsychiatry.2010.81
   Wang F, 2011, BIPOLAR DISORD, V13, P696, DOI 10.1111/j.1399-5618.2011.00963.x
   Webster JA, 2009, AM J HUM GENET, V84, P445, DOI 10.1016/j.ajhg.2009.03.011
   Zhang X, 2013, J AFFECT DISORDERS, V150, P261, DOI 10.1016/j.jad.2013.04.004
   Zou FG, 2012, PLOS GENET, V8, DOI 10.1371/journal.pgen.1002707
NR 50
TC 9
Z9 10
U1 0
U2 21
PU CAMBRIDGE UNIV PRESS
PI CAMBRIDGE
PA EDINBURGH BLDG, SHAFTESBURY RD, CB2 8RU CAMBRIDGE, ENGLAND
SN 0007-1250
EI 1472-1465
J9 BRIT J PSYCHIAT
JI Br. J. Psychiatry
PD FEB
PY 2016
VL 208
IS 2
BP 128
EP 137
DI 10.1192/bjp.bp.114.156976
PG 10
WC Psychiatry
WE Science Citation Index Expanded (SCI-EXPANDED); Social Science Citation Index (SSCI)
SC Psychiatry
GA DD7OO
UT WOS:000370114200008
PM 26338991
OA Green Published, Bronze, Green Submitted, Green Accepted
DA 2022-11-22
ER

PT J
AU Dehning, J
   Grunze, H
   Walpoth-Niederwanger, M
   Kemmler, G
   Hausmann, A
AF Dehning, Julia
   Grunze, Heinz
   Walpoth-Niederwanger, Michaela
   Kemmler, Georg
   Hausmann, Armand
TI The use of (newer) antipsychotics in bipolar inpatients over a 17-year
   observation period
SO INTERNATIONAL CLINICAL PSYCHOPHARMACOLOGY
LA English
DT Article
DE bipolar disorders; depression; first; second-generation antipsychotics;
   mania; mixed episode
ID PSYCHIATRY WFSBP GUIDELINES; LONG-TERM TREATMENT; BIOLOGICAL TREATMENT;
   WORLD FEDERATION; ACUTE MANIA; 2ND-GENERATION ANTIPSYCHOTICS; DISORDER;
   DEPRESSION; SOCIETIES; HALOPERIDOL
AB Antipsychotics (AP) are commonly used in the treatment of bipolar disorder. They cover a broad spectrum of indications including acute psychotic, manic and depressive symptoms, and maintenance treatment. This study evaluates the changes in prescribing patterns of first-generation antipsychotics (FGA) and second-generation AP at Innsbruck University Hospital for the treatment of bipolar inpatients between 1999 and 2016. In this retrospective chart review, we included adult patients with a diagnosis of bipolar affective disorder (ICD 9: F296; ICD 10: F31) who were admitted as inpatients at the Department for Psychiatry and Psychotherapy between 1999 and 2016 for more than 7 days. The study was approved by the local ethics committee. The complete medical histories were searched retrospectively for the prescription of psychotropic medications at the time of discharge, with a special focus on APs. We found a significant increase in the use of atypical AP, mainly attributable to the prescription of quetiapine for all types of episodes, followed by aripiprazole for manic and as add-on therapy for depressive episodes. The prescription rate of clozapine decreased significantly. The prescription rate of FGA showed a small but not significant decrease for the treatment of manic and mixed episodes, and a significant decrease for depressive episodes. These trends apparently mirror in part the evidence base for the use of AP, but also illustrate that clinicians still appreciate the effectiveness of FGA despite their inferior tolerability profile.
C1 [Dehning, Julia; Walpoth-Niederwanger, Michaela; Kemmler, Georg; Hausmann, Armand] Innsbruck Med Univ, Dept Psychiat Psychotherapy & Psychosomat, Anichstr 35, A-6020 Innsbruck, Austria.
   [Grunze, Heinz] Klinikum Weissenhof, Zentrum Psychiat Weinsberg, Weinsberg, Germany.
   [Grunze, Heinz] Paracelsus Med Univ, Nurnberg, Germany.
RP Hausmann, A (corresponding author), Innsbruck Med Univ, Dept Psychiat Psychotherapy & Psychosomat, Anichstr 35, A-6020 Innsbruck, Austria.
EM armand.hausmann@i-med.ac.at
RI Grunze, Heinz/J-1198-2019; Hausmann, Armand/Q-3160-2018
OI Grunze, Heinz/0000-0003-4712-8979; 
CR Altshuler LL, 2003, BIOL PSYCHIAT, V53, P691, DOI 10.1016/S0006-3223(03)00087-8
   Arnold LM, 2000, COMPR PSYCHIAT, V41, P83, DOI 10.1016/S0010-440X(00)90137-8
   Berk M, 2011, LANCET, V378, P1279, DOI 10.1016/S0140-6736(11)61060-X
   Bulloch AGM, 2012, CAN J PSYCHIAT, V57, P263, DOI 10.1177/070674371205700410
   Cruz N, 2010, INT J NEUROPSYCHOPH, V13, P5, DOI 10.1017/S1461145709990344
   Fountoulakis KN, 2017, INT J NEUROPSYCHOPH, V20, P121, DOI 10.1093/ijnp/pyw100
   Fountoulakis KN, 2017, INT J NEUROPSYCHOPH, V20, P98, DOI 10.1093/ijnp/pyw091
   Frye MA, 2000, J CLIN PSYCHIAT, V61, P9, DOI 10.4088/JCP.v61n0104
   Goikolea JM, 2013, EUR NEUROPSYCHOPHARM, V23, P305, DOI 10.1016/j.euroneuro.2012.05.017
   Goikolea JM, 2013, J AFFECT DISORDERS, V144, P191, DOI 10.1016/j.jad.2012.07.038
   Goodwin FK, 2007, MANIC DEPRESSIVE ILL
   Goodwin GM, 2016, J PSYCHOPHARMACOL, V30, P495, DOI 10.1177/0269881116636545
   Greil W, 2012, J AFFECT DISORDERS, V136, P534, DOI 10.1016/j.jad.2011.10.033
   Grunze H., 2013, POLYPHARMACY PSYCHIA, VII, P275
   Grunze H, 2018, WORLD J BIOL PSYCHIA, V19, P2, DOI 10.1080/15622975.2017.1384850
   Grunze H, 2013, WORLD J BIOL PSYCHIA, V14, P154, DOI 10.3109/15622975.2013.770551
   Grunze H, 2010, WORLD J BIOL PSYCHIA, V11, P81, DOI 10.3109/15622970903555881
   Grunze H, 2009, WORLD J BIOL PSYCHIA, V10, P85, DOI 10.1080/15622970902823202
   Haeberle A, 2012, BMC PSYCHIATRY, V12, DOI 10.1186/1471-244X-12-153
   Kleimann A, 2016, J AFFECT DISORDERS, V191, P164, DOI 10.1016/j.jad.2015.11.037
   National Collaborating Centre for Mental Health, 2014, BIP DIS MAN BIP DIS
   Nivoli AMA, 2012, J AFFECT DISORDERS, V140, P125, DOI 10.1016/j.jad.2011.10.015
   Nivoli AMA, 2011, J AFFECT DISORDERS, V129, P14, DOI 10.1016/j.jad.2010.05.018
   Pillarella J, 2012, PSYCHIAT SERV, V63, P83, DOI 10.1176/appi.ps.201100092
   Post RM, 2011, INT CLIN PSYCHOPHARM, V26, P96, DOI 10.1097/YIC.0b013e3283409419
   Sachs GS, 2014, INT J NEUROPSYCHOPH, V17, P1053, DOI 10.1017/S1461145713000953
   Solomon DA, 1996, PSYCHOPHARMACOL BULL, V32, P579
   Takeshima M, 2017, CNS SPECTRUMS, V22, P177, DOI 10.1017/S1092852916000845
   Tohen M, 2003, ARCH GEN PSYCHIAT, V60, P1218, DOI 10.1001/archpsyc.60.12.1218
   Tohen M, 2001, J AFFECT DISORDERS, V65, P85, DOI 10.1016/S0165-0327(00)00162-2
   Tohen M, 2009, BIPOLAR DISORD, V11, P45, DOI 10.1111/j.1399-5618.2009.00710.x
   Yatham LN, 2013, BIPOLAR DISORD, V15, P1, DOI 10.1111/bdi.12025
   Yen CF, 2008, BIPOLAR DISORD, V10, P617, DOI 10.1111/j.1399-5618.2007.00577.x
NR 33
TC 3
Z9 3
U1 0
U2 6
PU LIPPINCOTT WILLIAMS & WILKINS
PI PHILADELPHIA
PA TWO COMMERCE SQ, 2001 MARKET ST, PHILADELPHIA, PA 19103 USA
SN 0268-1315
EI 1473-5857
J9 INT CLIN PSYCHOPHARM
JI Int. Clin. Psychopharmacol.
PD NOV
PY 2018
VL 33
IS 6
BP 297
EP 303
DI 10.1097/YIC.0000000000000233
PG 7
WC Pharmacology & Pharmacy; Psychiatry
WE Science Citation Index Expanded (SCI-EXPANDED); Social Science Citation Index (SSCI)
SC Pharmacology & Pharmacy; Psychiatry
GA GW0BR
UT WOS:000446527600001
PM 30095482
DA 2022-11-22
ER

PT J
AU Stegmayer, K
   Usher, J
   Trost, S
   Henseler, I
   Tost, H
   Rietschel, M
   Falkai, P
   Gruber, O
AF Stegmayer, Katharina
   Usher, Juliana
   Trost, Sarah
   Henseler, Ilona
   Tost, Heike
   Rietschel, Marcella
   Falkai, Peter
   Gruber, Oliver
TI Disturbed cortico-amygdalar functional connectivity as
   pathophysiological correlate of working memory deficits in bipolar
   affective disorder
SO EUROPEAN ARCHIVES OF PSYCHIATRY AND CLINICAL NEUROSCIENCE
LA English
DT Article
DE Amygdala; Functional coupling; Functional magnetic resonance imaging;
   Limbic system; Euthymia
ID DOMAIN-SPECIFIC INTERFERENCE; PREFRONTAL CORTEX; COGNITIVE INTERFERENCE;
   FACIAL EXPRESSIONS; ANTERIOR CINGULATE; BRAIN ACTIVATION; EMOTIONAL
   FACES; RESTING STATE; ABNORMALITIES; PERFORMANCE
AB Patients suffering from bipolar affective disorder show deficits in working memory functions. In a previous functional magnetic resonance imaging study, we observed an abnormal hyperactivity of the amygdala in bipolar patients during articulatory rehearsal in verbal working memory. In the present study, we investigated the dynamic neurofunctional interactions between the right amygdala and the brain systems that underlie verbal working memory in both bipolar patients and healthy controls. In total, 18 euthymic bipolar patients and 18 healthy controls performed a modified version of the Sternberg item-recognition (working memory) task. We used the psychophysiological interaction approach in order to assess functional connectivity between the right amygdala and the brain regions involved in verbal working memory. In healthy subjects, we found significant negative functional interactions between the right amygdala and multiple cortical brain areas involved in verbal working memory. In comparison with the healthy control subjects, bipolar patients exhibited significantly reduced functional interactions of the right amygdala particularly with the right-hemispheric, i.e., ipsilateral, cortical regions supporting verbal working memory. Together with our previous finding of amygdala hyperactivity in bipolar patients during verbal rehearsal, the present results suggest that a disturbed right-hemispheric "cognitive-emotional" interaction between the amygdala and cortical brain regions underlying working memory may be responsible for amygdala hyperactivation and affects verbal working memory (deficits) in bipolar patients.
C1 [Stegmayer, Katharina] Univ Bern, Univ Hosp Psychiat, Bern, Switzerland.
   [Usher, Juliana; Trost, Sarah; Gruber, Oliver] Univ Gottingen, Ctr Translat Res Syst Neurosci & Clin Psychiat, Gottingen, Germany.
   [Henseler, Ilona] Max Planck Inst Human Cognit & Brain Sci, Leipzig, Germany.
   [Tost, Heike; Rietschel, Marcella] Cent Inst Mental Hlth, Mannheim, Germany.
   [Falkai, Peter] Univ Munich, Dept Psychiat & Psychotherapy, Munich, Germany.
RP Gruber, O (corresponding author), Univ Gottingen, Ctr Translat Res Syst Neurosci & Clin Psychiat, Gottingen, Germany.
EM stegmayer@puk.unibe.ch; Oliver.Gruber@medizin.uni-goettingen.de
RI Stegmayer, Katharina/A-6117-2017; Gruber, Oliver/AAY-5563-2020; Tost,
   med. Dr. phil. Heike/AAX-8305-2020; Falkai, Peter/E-3273-2017
OI Stegmayer, Katharina/0000-0002-4611-8966; Falkai,
   Peter/0000-0003-2873-8667
FU Deutsche Forschungsgemeinschaft (DFG) via the Clinical Research Group
   241 "Genotype-phenotype relationships and neurobiology of the
   longitudinal course of psychosis'' [GR 1950/5-1]
FX This work was partially supported by the Deutsche Forschungsgemeinschaft
   (DFG) via the Clinical Research Group 241 "Genotype-phenotype
   relationships and neurobiology of the longitudinal course of psychosis''
   (http://www.kfo241.de; Grant Number GR 1950/5-1) to O.G..
CR AMARAL DG, 1984, J COMP NEUROL, V230, P465, DOI 10.1002/cne.902300402
   Anand A, 2009, PSYCHIAT RES-NEUROIM, V171, P189, DOI 10.1016/j.pscychresns.2008.03.012
   Banks SJ, 2007, SOC COGN AFFECT NEUR, V2, P303, DOI 10.1093/scan/nsm029
   BARBAS H, 1990, J COMP NEUROL, V300, P549, DOI 10.1002/cne.903000409
   Bermpohl F, 2009, BIPOLAR DISORD, V11, P70, DOI 10.1111/j.1399-5618.2008.00648.x
   Blumberg HP, 2003, ARCH GEN PSYCHIAT, V60, P601, DOI 10.1001/archpsyc.60.6.601
   Blumberg HP, 2003, AM J PSYCHIAT, V160, P1345, DOI 10.1176/appi.ajp.160.7.1345
   Chepenik LG, 2010, PSYCHIAT RES-NEUROIM, V182, P207, DOI 10.1016/j.pscychresns.2010.04.002
   Curcic-Blake B, 2012, CEREB CORTEX, V22, P436, DOI 10.1093/cercor/bhr124
   Dagli MS, 1999, NEUROIMAGE, V9, P407, DOI 10.1006/nimg.1998.0424
   Dannlowski U, 2007, PSYCHIAT RES-NEUROIM, V154, P13, DOI 10.1016/j.pscychresns.2006.05.005
   Dolcos F, 2006, J NEUROSCI, V26, P2072, DOI 10.1523/JNEUROSCI.5042-05.2006
   Foland LC, 2008, PSYCHIAT RES-NEUROIM, V162, P27, DOI 10.1016/j.pscychresns.2007.04.007
   Foland LC, 2008, NEUROREPORT, V19, P221, DOI 10.1097/WNR.0b013e3282f48108
   Friston KJ, 1997, NEUROIMAGE, V6, P218, DOI 10.1006/nimg.1997.0291
   Ghashghaei HT, 2002, NEUROSCIENCE, V115, P1261, DOI 10.1016/S0306-4522(02)00446-3
   Gray JR, 2001, J EXP PSYCHOL GEN, V130, P436, DOI 10.1037//0096-3445.130.3.436
   Gruber O, 2003, NEUROIMAGE, V19, P797, DOI 10.1016/S1053-8119(03)00089-2
   Gruber O, 2001, CEREB CORTEX, V11, P1047, DOI 10.1093/cercor/11.11.1047
   Gruber O, 2001, NEUROSCI LETT, V297, P29, DOI 10.1016/S0304-3940(00)01665-7
   Gruber O, 2010, HUM BRAIN MAPP, V31, P115, DOI 10.1002/hbm.20849
   Gruber SA, 2004, J AFFECT DISORDERS, V82, P191, DOI 10.1016/j.jad.2003.10.010
   Hafeman DM, 2012, BIPOLAR DISORD, V14, P375, DOI 10.1111/j.1399-5618.2012.01023.x
   Haldane M, 2008, EUR NEUROPSYCHOPHARM, V18, P48, DOI 10.1016/j.euroneuro.2007.05.009
   Kim MJ, 2011, BEHAV BRAIN RES, V223, P403, DOI 10.1016/j.bbr.2011.04.025
   Kronhaus DM, 2006, BIPOLAR DISORD, V8, P28, DOI 10.1111/j.1399-5618.2006.00282.x
   Lawrence NS, 2004, BIOL PSYCHIAT, V55, P578, DOI 10.1016/j.biopsych.2003.11.017
   Lindquist MA, 2008, HUM BRAIN MAPP, V29, P1276, DOI 10.1002/hbm.20475
   MacQueen GM, 2005, MOL PSYCHIATR, V10, P811, DOI 10.1038/sj.mp.4001701
   Malhi GS, 2004, EUR J NEUROSCI, V19, P741, DOI 10.1111/j.0953-816X.2003.03159.x
   McIntyre CK, 2003, BEHAV NEUROSCI, V117, P320, DOI 10.1037/0735-7044.117.2.320
   Melcher T, 2014, EUR ARCH PSY CLIN N, V264, P517, DOI 10.1007/s00406-013-0445-9
   Melcher T, 2011, NEUROSCI RES, V70, P415, DOI 10.1016/j.neures.2011.05.007
   Moses-Kolko EL, 2010, AM J PSYCHIAT, V167, P1373, DOI 10.1176/appi.ajp.2010.09081235
   Northoff G, 2004, HUM BRAIN MAPP, V21, P202, DOI 10.1002/hbm.20002
   Ochsner KN, 2004, NEUROIMAGE, V23, P483, DOI 10.1016/j.neuroimage.2004.06.030
   Pare D, 2004, J NEUROPHYSIOL, V92, P1, DOI 10.1152/jn.00153.2004
   Pavuluri MN, 2007, BIOL PSYCHIAT, V62, P158, DOI 10.1016/j.biopsych.2006.07.011
   Penny W., 2003, RANDOM EFFECTS ANAL
   Pessoa L, 2008, NAT REV NEUROSCI, V9, P148, DOI 10.1038/nrn2317
   Phelps EA, 2005, NEURON, V48, P175, DOI 10.1016/j.neuron.2005.09.025
   Phillips ML, 2007, SCHIZOPHRENIA BULL, V33, P893, DOI 10.1093/schbul/sbm060
   Rich BA, 2006, P NATL ACAD SCI USA, V103, P8900, DOI 10.1073/pnas.0603246103
   Rolls E., 2005, EMOTION EXPLAINED
   Rosenkranz JA, 2003, J NEUROSCI, V23, P11054
   Sacchet MD, 2013, NEUROIMAGE, V66, P270, DOI 10.1016/j.neuroimage.2012.10.056
   Stefanacci L, 1996, J COMP NEUROL, V375, P552
   Stein JL, 2007, NEUROIMAGE, V36, P736, DOI 10.1016/j.neuroimage.2007.03.022
   Trost S, 2012, NEUROPSYCHOBIOLOGY, V65, P133, DOI 10.1159/000332335
   Usher J, 2010, PSYCHIAT RES-NEUROIM, V182, P1, DOI 10.1016/j.pscychresns.2009.09.004
   Versace A, 2010, BIOL PSYCHIAT, V67, P422, DOI 10.1016/j.biopsych.2009.11.025
   Wang F, 2009, BIOL PSYCHIAT, V66, P516, DOI 10.1016/j.biopsych.2009.03.023
   Weinberger N. M., 1990, LEARNING COMPUTATION, P91
   Windischberger C, 2002, MAGN RESON IMAGING, V20, P575, DOI 10.1016/S0730-725X(02)00563-5
   Yurgelun-Todd DA, 2000, BIPOLAR DISORD, V2, P237, DOI 10.1034/j.1399-5618.2000.20304.x
NR 55
TC 12
Z9 14
U1 0
U2 14
PU SPRINGER HEIDELBERG
PI HEIDELBERG
PA TIERGARTENSTRASSE 17, D-69121 HEIDELBERG, GERMANY
SN 0940-1334
EI 1433-8491
J9 EUR ARCH PSY CLIN N
JI Eur. Arch. Psych. Clin. Neurosci.
PD JUN
PY 2015
VL 265
IS 4
BP 303
EP 311
DI 10.1007/s00406-014-0517-5
PG 9
WC Clinical Neurology; Psychiatry
WE Science Citation Index Expanded (SCI-EXPANDED)
SC Neurosciences & Neurology; Psychiatry
GA CH7CZ
UT WOS:000354194500005
PM 25119145
OA Green Published
DA 2022-11-22
ER

PT J
AU Nenadic, I
   Hoof, A
   Dietzek, M
   Langbein, K
   Reichenbach, JR
   Sauer, H
   Gullmar, D
AF Nenadic, Igor
   Hoof, Anna
   Dietzek, Maren
   Langbein, Kerstin
   Reichenbach, Juergen R.
   Sauer, Heinrich
   Guellmar, Daniel
TI Diffusion tensor imaging of cingulum bundle and corpus callosum in
   schizophrenia vs. bipolar disorder
SO PSYCHIATRY RESEARCH-NEUROIMAGING
LA English
DT Article
ID WHITE-MATTER MICROSTRUCTURE; 1ST EPISODE SCHIZOPHRENIA; RATING-SCALE; I
   DISORDER; ABNORMALITIES; PSYCHOSIS; BRAIN; DYSCONNECTIVITY; MANIA
AB Both schizophrenia and bipolar disorder show abnormalities of white matter, as seen in diffusion tensor imaging (DTI) analyses of major brain fibre bundles. While studies in each of the two conditions have indicated possible overlap in anatomical location, there are few direct comparisons between the disorders. Also, it is unclear whether phenotypically similar subgroups (e.g. patients with bipolar disorder and psychotic features) might share white matter pathologies or be rather similar. Using region-of-interest (ROI) analysis of white matter with diffusion tensor imaging (DTI) at 3 T, we analysed fractional anisotropy (FA), radial diffusivity (RD), and apparent diffusion coefficient (ADC) of the corpus callosum and cingulum bundle in 33 schizophrenia patients, 17 euthymic (previously psychotic) bipolar disorder patients, and 36 healthy controls. ANOVA analysis showed significant main effects of group for RD and ADC (both elevated in schizophrenia). Across the corpus callosum ROIs, there was not group effect on FA, but for RD (elevated in schizophrenia, lower in bipolar disorder) and ADC (higher in schizophrenia, intermediate in bipolar disorder). Our findings show similarities and difference (some gradual) across regions of the two major fibre tracts implicated in these disorders, which would be consistent with a neurobiological overlap of similar clinical phenotypes.
C1 [Nenadic, Igor; Hoof, Anna; Dietzek, Maren; Langbein, Kerstin; Sauer, Heinrich] Jena Univ Hosp, Dept Psychiat & Psychotherapy, Jena, Germany.
   [Reichenbach, Juergen R.; Guellmar, Daniel] Jena Univ Hosp, IDIR, Med Phys Grp, Jena, Germany.
   [Nenadic, Igor] Philipps Univ Marburg, Dept Psychiat & Psychotherapy, Rudolf Bultmann Str 8, D-35037 Marburg, Germany.
   [Nenadic, Igor] Marburg Univ Hosp UKGM, Rudolf Bultmann Str 8, D-35037 Marburg, Germany.
RP Nenadic, I (corresponding author), Philipps Univ Marburg, Dept Psychiat & Psychotherapy, Rudolf Bultmann Str 8, D-35037 Marburg, Germany.; Nenadic, I (corresponding author), Marburg Univ Hosp UKGM, Rudolf Bultmann Str 8, D-35037 Marburg, Germany.
EM nenadic@staff.uni-marburg.de
RI Reichenbach, Jürgen R./B-4333-2011; Guellmar, Daniel/AAG-1899-2020
OI Reichenbach, Jürgen R./0000-0002-2640-0630; Guellmar,
   Daniel/0000-0001-8693-8099
FU Friedrich Schiller-University of Jena (Junior Scientist Grant) [DRM
   21007087]; EU [MRTN-CT-2006-035987]
FX Parts of this research were funded by grants of the Friedrich
   Schiller-University of Jena (Junior Scientist Grant to I.N.: DRM
   21007087) and the EU (EUTwinsS RTN: MRTN-CT-2006-035987, local PIs:
   I.N., H.S.)
CR Abdul-Rahman MF, 2011, PLOS ONE, V6, DOI 10.1371/journal.pone.0018652
   Alexander AL, 2007, NEUROTHERAPEUTICS, V4, P316, DOI 10.1016/j.nurt.2007.05.011
   Andreasen N, 1984, SCALE ASSESSMENT NEG
   Arat HE, 2015, SCHIZOPHR RES, V161, P329, DOI 10.1016/j.schres.2014.12.008
   Balevich EC, 2015, PSYCHIAT RES-NEUROIM, V231, P244, DOI 10.1016/j.pscychresns.2014.12.005
   Cui LQ, 2011, PSYCHIAT RES-NEUROIM, V194, P347, DOI 10.1016/j.pscychresns.2011.03.010
   Dong D., 2017, SCHIZOPHR RES
   Fitzsimmons J, 2014, PSYCHIAT RES-NEUROIM, V224, P124, DOI 10.1016/j.pscychresns.2014.08.002
   HAMILTON M, 1960, J NEUROL NEUROSUR PS, V23, P56, DOI 10.1136/jnnp.23.1.56
   Hovington CL, 2015, PSYCHIAT RES-NEUROIM, V233, P402, DOI 10.1016/j.pscychresns.2015.06.017
   Kumar J, 2015, PSYCHOL MED, V45, P759, DOI 10.1017/S0033291714001810
   Lee SH, 2013, SCHIZOPHR RES, V143, P231, DOI 10.1016/j.schres.2012.11.029
   Li J, 2014, PSYCHIAT RES-NEUROIM, V221, P58, DOI 10.1016/j.pscychresns.2013.10.007
   Lu LH, 2011, BIPOLAR DISORD, V13, P604, DOI 10.1111/j.1399-5618.2011.00958.x
   Maggioni E, 2016, EPIDEMIOL PSYCH SCI, V25, P312, DOI 10.1017/S2045796016000275
   Mori S, 2014, FRONT AGING NEUROSCI, V6, DOI 10.3389/fnagi.2014.00321
   Nenadic I, 2015, J AFFECT DISORDERS, V185, P104, DOI 10.1016/j.jad.2015.06.014
   Nenadic I, 2015, SCHIZOPHR RES, V165, P212, DOI 10.1016/j.schres.2015.04.007
   O'Donoghue S, 2017, J AFFECT DISORDERS, V209, P217, DOI 10.1016/j.jad.2016.11.015
   Pearlson GD, 2015, ANNU REV CLIN PSYCHO, V11, P251, DOI 10.1146/annurev-clinpsy-032814-112915
   Rigucci S, 2016, PSYCHIAT RES-NEUROIM, V247, P42, DOI 10.1016/j.pscychresns.2015.11.003
   Samartzis L, 2014, J NEUROIMAGING, V24, P101, DOI 10.1111/j.1552-6569.2012.00779.x
   Schultz CC, 2017, PSYCHIAT RES-NEUROIM, V261, P91, DOI 10.1016/j.pscychresns.2017.01.011
   Seitz J, 2016, SCHIZOPHRENIA BULL, V42, P762, DOI 10.1093/schbul/sbv171
   Spalletta G, 2015, PSYCHIAT RES-NEUROIM, V231, P252, DOI 10.1016/j.pscychresns.2014.12.006
   Sussmann JE, 2009, BIPOLAR DISORD, V11, P11, DOI 10.1111/j.1399-5618.2008.00646.x
   YOUNG RC, 1978, BRIT J PSYCHIAT, V133, P429, DOI 10.1192/bjp.133.5.429
   Zeng BT, 2016, SCHIZOPHR RES, V172, P1, DOI 10.1016/j.schres.2016.01.051
   Zhuo CJ, 2016, PLOS ONE, V11, DOI 10.1371/journal.pone.0161406
NR 29
TC 8
Z9 9
U1 0
U2 5
PU ELSEVIER IRELAND LTD
PI CLARE
PA ELSEVIER HOUSE, BROOKVALE PLAZA, EAST PARK SHANNON, CO, CLARE, 00000,
   IRELAND
SN 0925-4927
EI 1872-7506
J9 PSYCHIAT RES-NEUROIM
JI Psychiatry Res. Neuroimaging
PD AUG 30
PY 2017
VL 266
BP 96
EP 100
DI 10.1016/j.pscychresns.2017.05.011
PG 5
WC Clinical Neurology; Neuroimaging; Psychiatry
WE Science Citation Index Expanded (SCI-EXPANDED); Social Science Citation Index (SSCI)
SC Neurosciences & Neurology; Psychiatry
GA FI2NK
UT WOS:000411775400014
PM 28644999
DA 2022-11-22
ER

PT J
AU Linke, JO
   Koppe, G
   Scholz, V
   Kanske, P
   Durstewitz, D
   Wessa, M
AF Linke, Julia O.
   Koppe, Georgia
   Scholz, Vanessa
   Kanske, Philipp
   Durstewitz, Daniel
   Wessa, Michele
TI Aberrant probabilistic reinforcement learning in first-degree relatives
   of individuals with bipolar disorder
SO JOURNAL OF AFFECTIVE DISORDERS
LA English
DT Article
DE Bipolar disorder; First-degree relatives; Behavioral activation system
   (BAS); Reinforcement learning; Computational modeling
ID O-METHYLTRANSFERASE COMT; SPECTRUM; RESPONSIVENESS; DOPAMINE
AB Background: Motivational dysregulation represents a core vulnerability factor for bipolar disorder. Whether this also comprises aberrant learning of stimulus-reinforcer contingencies is less clear.
   Methods: To answer this question, we compared healthy first-degree relatives of individuals with bipolar disorder (n = 42) known to convey an increased risk of developing a bipolar spectrum disorder and healthy individuals (n = 97). Further, we investigated the effects of the behavioral activation system (BAS) on reinforcement learning across the entire sample. All participants were assessed with a probabilistic learning task that distinguishes learning from positive and negative feedback. Main outcome measures included choice frequencies and learning rate parameters generated by computational reinforcement learning algorithms.
   Results: First-degree relatives choose more rewarding stimuli more consistently and showed marginally reduced learning rates from unexpected negative feedback. Further, first-degree relatives had lower BAS scores than controls, which were negatively associated with learning rates from unexpected negative feedback.
   Limitations: However as probands also reported other mental disorders such as Attention-Deficit/Hyperactivity Disorder and substance abuse among their first-degree relatives, we cannot know, whether these findings are specific to the risk for bipolar disorder.
   Conclusion: The behavior of first-degree relatives of individuals with bipolar disorder, who also display increased BAS sensitivity, is less influenced by unexpected negative feedback. This reduced learning from unexpected negative feedback biases subsequent choices towards stimuli with higher probabilities for a reward. In sum, our results confirm the role of aberrant reinforcement learning in the pathophysiology of bipolar disorder.
C1 [Linke, Julia O.; Scholz, Vanessa; Wessa, Michele] Johannes Gutenberg Univ Mainz, Psychol Inst, Dept Neuropsychol & Clin Psychol, Mainz, Germany.
   [Koppe, Georgia; Durstewitz, Daniel] Heidelberg Univ, Med Fac Mannheim, Cent Inst Mental Hlth, Dept Theoret Neurosci, Mannheim, Germany.
   [Kanske, Philipp] Tech Univ Dresden, Fac Psychol, Clin Psychol & Behav Neurosci, Dresden, Germany.
   [Kanske, Philipp] Max Planck Inst Human Cognit & Brain Sci, Leipzig, Germany.
RP Linke, JO (corresponding author), Johannes Gutenberg Univ Mainz, Inst Psychol, Dept Clin & Neuropsychol, Mainz, Germany.
EM linkej@uni-mainz.de
RI Linke, Julia/ABD-9110-2020; Kanske, Philipp/A-9623-2012; Linke, Julia
   Olivia/GPF-3605-2022; Koppe, Georgia/ABD-4179-2020; Wessa,
   Michele/F-7010-2014
OI Kanske, Philipp/0000-0003-2027-8782; Linke, Julia
   Olivia/0000-0003-0466-2194; Koppe, Georgia/0000-0003-2941-9238; Wessa,
   Michele/0000-0002-3216-7214
FU German Research Foundation [SFB636/C6, WE3638/3-1, DU 354/8-2, SPP-1665]
FX German Research Foundation (SFB636/C6, WE3638/3-1, DU 354/8-2 within the
   SPP-1665).
CR Alloy LB, 2012, J ABNORM PSYCHOL, V121, P339, DOI 10.1037/a0025877
   Alloy LB, 2012, J ABNORM PSYCHOL, V121, P16, DOI 10.1037/a0023973
   American Psychiatric Association, 2013, DIAGN STAT MAN MENT, V5th ed, DOI [10.1176/appi.books.9780890425596, DOI 10.1176/APPI.BOOKS.9780890425596]
   Benedetti F, 2011, J AFFECT DISORDERS, V132, P293, DOI 10.1016/j.jad.2011.02.022
   Benedetti F, 2010, J AFFECT DISORDERS, V125, P341, DOI 10.1016/j.jad.2010.01.005
   Bortolato M, 2017, WORLD J BIOL PSYCHIA, V18, P247, DOI 10.1080/15622975.2016.1208844
   Chase HW, 2010, PSYCHOL MED, V40, P433, DOI 10.1017/S0033291709990468
   DEPUE RA, 1989, ANNU REV PSYCHOL, V40, P457, DOI 10.1146/annurev.ps.40.020189.002325
   Eldar E, 2015, NAT COMMUN, V6, DOI 10.1038/ncomms7149
   Frank MJ, 2007, P NATL ACAD SCI USA, V104, P16311, DOI 10.1073/pnas.0706111104
   Frank MJ, 2006, PSYCHOL REV, V113, P300, DOI 10.1037/0033-295X.113.2.300
   Frank MJ, 2004, SCIENCE, V306, P1940, DOI 10.1126/science.1102941
   GANZEBOOM HBG, 1992, SOC SCI RES, V21, P1, DOI 10.1016/0049-089X(92)90017-B
   Goghari VM, 2008, SCHIZOPHR RES, V103, P186, DOI 10.1016/j.schres.2008.05.015
   Gray JA, 1987, PSYCHOL FEAR STRESS
   Jog MS, 1999, SCIENCE, V286, P1745, DOI 10.1126/science.286.5445.1745
   Khamassi M, 2015, CEREB CORTEX, V25, P3197, DOI 10.1093/cercor/bhu114
   Lehrl S., 2002, BRICKENKAMP HDB PSYC
   Lehrl S., 2005, MEHRFACHWAHL WORTSCH
   Lelli-Chiesa G, 2011, PSYCHOL MED, V41, P779, DOI 10.1017/S0033291710001431
   Linke J, 2012, AM J PSYCHIAT, V169, P316, DOI 10.1176/appi.ajp.2011.11050711
   Maia TV, 2011, NAT NEUROSCI, V14, P154, DOI 10.1038/nn.2723
   Mannisto PT, 1999, PHARMACOL REV, V51, P593
   McGuffin P, 2003, ARCH GEN PSYCHIAT, V60, P497, DOI 10.1001/archpsyc.60.5.497
   Meyer B, 2001, J PSYCHOPATHOL BEHAV, V23, P133, DOI 10.1023/A:1010929402770
   Miller EK, 2001, ANNU REV NEUROSCI, V24, P167, DOI 10.1146/annurev.neuro.24.1.167
   Montague PR, 1996, J NEUROSCI, V16, P1936, DOI 10.1523/jneurosci.16-05-01936.1996
   Moskovitz J, 2015, NEUROPATH APPL NEURO, V41, P941, DOI 10.1111/nan.12219
   Paaren A, 2014, BMC PSYCHIATRY, V14, DOI 10.1186/s12888-014-0363-z
   Retz-Junginger P, 2002, NERVENARZT, V73, P830, DOI 10.1007/s00115-001-1215-x
   Reuter M, 2006, INT J NEUROPSYCHOPH, V9, P155, DOI 10.1017/S1461145705005419
   Schutte I, 2017, PLOS ONE, V12, DOI 10.1371/journal.pone.0176205
   Singh MK, 2014, JAMA PSYCHIAT, V71, P1148, DOI 10.1001/jamapsychiatry.2014.1031
   Soeiro-de-Souza MG, 2012, BIPOLAR DISORD, V14, P554, DOI 10.1111/j.1399-5618.2012.01030.x
   Solomon M, 2011, AUTISM RES, V4, P109, DOI 10.1002/aur.177
   Strobel A., 2001, F R DIFFER DIAGN PSY, V22, P216, DOI [10.1024//0170-1789.22.3.216, DOI 10.1024//0170-1789.22.3.216, 10.1024/0170-1789.22.3.216]
   Wechsler D, 1997, WECHSLER ADULT INTEL, V3rd
   Wessa M., 2013, RESTOR NEUROL NEUROS
   Wittchen H.-U., 1997, STRUKTURIERTES KLIN
   Zhang ZZ, 2009, J NEURAL TRANSM, V116, P1193, DOI 10.1007/s00702-009-0260-7
NR 40
TC 1
Z9 1
U1 0
U2 6
PU ELSEVIER
PI AMSTERDAM
PA RADARWEG 29, 1043 NX AMSTERDAM, NETHERLANDS
SN 0165-0327
EI 1573-2517
J9 J AFFECT DISORDERS
JI J. Affect. Disord.
PD MAR 1
PY 2020
VL 264
BP 400
EP 406
DI 10.1016/j.jad.2019.11.063
PG 7
WC Clinical Neurology; Psychiatry
WE Science Citation Index Expanded (SCI-EXPANDED); Social Science Citation Index (SSCI)
SC Neurosciences & Neurology; Psychiatry
GA KH1BD
UT WOS:000510380300053
PM 32056775
DA 2022-11-22
ER

PT J
AU Pagel, T
   Baldessarini, RJ
   Franklin, J
   Baethge, C
AF Pagel, Tobias
   Baldessarini, Ross J.
   Franklin, Jeremy
   Baethge, Christopher
TI Characteristics of patients diagnosed with schizoaffective disorder
   compared with schizophrenia and bipolar disorder
SO BIPOLAR DISORDERS
LA English
DT Review
DE bipolar; meta-analysis; schizoaffective; schizophrenia
ID PSYCHOTIC MOOD DISORDERS; TERM-FOLLOW-UP; PSYCHIATRIC-DISORDERS;
   CLINICAL-FEATURES; NEGATIVE SYMPTOMS; THOUGHT-DISORDER; RISK-FACTOR;
   PREVALENCE; POPULATION; CLOZAPINE
AB Objectives Information on basic demographic and clinical characteristics of schizoaffective disorder is sparse and subject to sampling bias and low diagnostic reliability. In the present study we aimed to: (i) estimate the demographic and clinical descriptors in schizoaffective disorder patients and (ii) compare the findings with those with schizophrenia and bipolar disorder. Methods To minimize sampling bias and low reliability, we systematically reviewed studies that simultaneously compared schizoaffective, schizophrenia, and bipolar disorder patients. We estimated demographic, clinical, and psychometric characteristics based on weighted pooling, and compared disorders by meta-analysis. We also estimated whether schizoaffective disorder is closer to schizophrenia or to bipolar disorder. Results We identified 50 studies that included 18312 patients. Most characteristics of the 2684 schizoaffective disorder patients fell between those of 4814 diagnosed with bipolar disorder and 10814 with schizophrenia. However, the schizoaffective group had the highest proportion of women (52%), had the youngest age at illness onset (23.3 +/- 3.8years), and had the highest standardized ratings of psychosis and depression. Differences in pooled parameters between schizoaffective versus schizophrenia and versus bipolar disorder subjects were similar. Values for patients with schizoaffective disorders mostly were intermediate between schizophrenia and bipolar disorder. However, the majority of studies showed schizoaffective patients to be more like schizophrenia than bipolar disorder patients in seven out of nine demographic and clinical categories as well as in five out of eight psychometric measures. These results remained similar when we restricted the analyses to studies with psychotic bipolar disorder patients only or to studies using the Diagnostic and Statistical Manual of Mental Disorders (DSM)-IIIR and DSM-IV only. Conclusions The present study provided estimates of important characteristics of schizoaffective disorder as balanced as possible in summarizing the findings from observational studies as unbiased as possible. The results did not support the hypothesis that schizoaffective disorder is primarily an affective disorder. The stronger resemblance of schizoaffective disorder to schizophrenia than to bipolar disorder needs further investigation.
C1 [Pagel, Tobias; Baethge, Christopher] Univ Cologne, Sch Med, Dept Psychiat & Psychotherapy, D-50937 Cologne, Germany.
   [Baldessarini, Ross J.] Harvard Univ, Sch Med, Dept Psychiat, Boston, MA 02115 USA.
   [Baldessarini, Ross J.; Baethge, Christopher] Massachusetts Gen Hosp, Int Consortium Psychot & Bipolar Disorders Res, McLean Div, Boston, MA 02114 USA.
   [Franklin, Jeremy] Univ Cologne, Sch Med, Inst Med Stat Informat & Epidemiol, D-50937 Cologne, Germany.
RP Baethge, C (corresponding author), Univ Cologne, Klin Psychiat & Psychotherapie, Kerpener Str 62, D-50937 Cologne, Germany.
EM cbaethge@uni-koeln.de
OI Franklin, Jeremy/0000-0003-1536-0925
FU Bruce J. Anderson Foundation; McLean Private Donors Psychiatric Research
   Fund
FX We gratefully acknowledge the assistance of Dr. Elie Cheniaux of the
   Institute of Psychiatry, Federal University (Rio de Janeiro, Brazil) in
   providing bibliographic references from her review of schizoaffective
   disorder. This report is a component of the doctoral dissertation of
   Tobias Pagel. The work was supported, in part, by a grant from the Bruce
   J. Anderson Foundation and the McLean Private Donors Psychiatric
   Research Fund (RJB).
CR AMADOR XF, 1994, ARCH GEN PSYCHIAT, V51, P826
   American Psychiatric Association, 2000, DIAGN STAT MAN MENT, DOI DOI 10.1176/APPI.BOOKS.9780890423349
   Angst J, 1995, Schweiz Arch Neurol Psychiatr (1985), V146, P17
   AtreVaidya N, 1997, COMPR PSYCHIAT, V38, P88, DOI 10.1016/S0010-440X(97)90086-9
   Averill PM, 2004, PSYCHIAT QUART, V75, P215, DOI 10.1023/B:PSAQ.0000031792.70861.92
   Baethge C, 2005, BIPOLAR DISORD, V7, P136, DOI 10.1111/j.1399-5618.2004.00175.x
   Baethge C, 2004, J AFFECT DISORDERS, V79, P43, DOI 10.1016/S0165-0327(02)00354-3
   Baethge C, 2003, PHARMACOPSYCHIATRY, V36, P45, DOI 10.1055/s-2003-39045
   BANOV MD, 1994, J CLIN PSYCHIAT, V55, P295
   BELLACK AS, 1989, SCHIZOPHR RES, V2, P391, DOI 10.1016/0920-9964(89)90032-7
   Benabarre A, 2001, EUR PSYCHIAT, V16, P167, DOI 10.1016/S0924-9338(01)00559-4
   Boutros N, 1997, PSYCHIAT RES, V69, P183, DOI 10.1016/S0165-1781(96)02919-8
   Cheniaux E, 2008, J AFFECT DISORDERS, V106, P209, DOI 10.1016/j.jad.2007.07.009
   Ciapparelli A, 2003, J CLIN PSYCHIAT, V64, P451, DOI 10.4088/JCP.v64n0416
   Ciapparelli A, 2007, CNS SPECTRUMS, V12, P913, DOI 10.1017/S1092852900015704
   CROW TJ, 1995, SCHIZOPHR RES, V17, P135, DOI 10.1016/0920-9964(95)00059-U
   Evans JD, 1999, J CLIN PSYCHIAT, V60, P874, DOI 10.4088/JCP.v60n1211
   Fennig S, 1996, EUR ARCH PSY CLIN N, V246, P63, DOI 10.1007/BF02274895
   Glahn DC, 2006, BIPOLAR DISORD, V8, P117, DOI 10.1111/j.1399-5618.2006.00296.x
   Griesinger Wilhelm, 1845, PATHOLOGIE THERAPIE
   HAYWOOD TW, 1995, AM J PSYCHIAT, V152, P856
   Heckers S, 2009, CURR PSYCHIAT REP, V11, P332, DOI 10.1007/s11920-009-0048-3
   HOLZMAN PS, 1986, SCHIZOPHRENIA BULL, V12, P360, DOI 10.1093/schbul/12.3.360
   HUBAIN PP, 1986, NEUROPSYCHOBIOLOGY, V16, P57, DOI 10.1159/000118297
   Jacquet H, 2005, MOL PSYCHIATR, V10, P479, DOI 10.1038/sj.mp.4001597
   Jager M, 2011, EUR PSYCHIAT, V26, P159, DOI 10.1016/j.eurpsy.2010.03.010
   KASANIN J, 1994, AM J PSYCHIAT, V151, P144
   KENDLER KS, 1995, AM J PSYCHIAT, V152, P749
   Kilbourne AM, 2007, PSYCHOSOMATICS, V48, P412, DOI 10.1176/appi.psy.48.5.412
   KIRIIKE N, 1988, BIOL PSYCHIAT, V24, P415, DOI 10.1016/0006-3223(88)90178-3
   KITAMURA T, 1991, COMPR PSYCHIAT, V32, P88, DOI 10.1016/0010-440X(91)90074-M
   Lake CR, 2006, PSYCHIAT RES, V143, P255, DOI 10.1016/j.psychres.2005.08.012
   Lake CR, 2007, CURR OPIN PSYCHIATR, V20, P365, DOI 10.1097/YCO.0b013e3281a305ab
   Lambert M, 2009, SCHIZOPHR RES, V110, P72, DOI 10.1016/j.schres.2009.03.004
   Ledda MG, 2009, CHILD PSYCHIAT HUM D, V40, P421, DOI 10.1007/s10578-009-0134-0
   Lencz T, 2009, BRIT J PSYCHIAT, V194, P313, DOI 10.1192/bjp.bp.108.050401
   LEWINE RRJ, 1995, SCHIZOPHR RES, V15, P253, DOI 10.1016/0920-9964(94)00055-D
[truncated: 19,237,762 more chars]
